# Supplementary material for: Flux, Impact, and Fate of Halogenated Xenobiotic Compounds in the Gut
Source: Front Physiol. 2018 Jul 10;9:888. doi: 10.3389/fphys.2018.00888 (PMC6048469; doi:10.3389/fphys.2018.00888)
Supplement: Supplementary file 1 [file Data_Sheet_1.XLSX]

## Sheet: Table legends
Table legends
Table S1.	List of different dehalogenase enzymes and their enzyme commission (EC) numbers that were annotated in relevant human gut-derived bacterial and archaeal genomes and metagenome datasets. A text based search was performed for EC numbers known for dehalogenation that were annotated by the IMG-ER database.
Table S2.	List of bacterial and archaeal isolates from human intestine and associated metadata. The table is ordered based on alphabetic order of Genome Name / Sample Name.
Table S3.	List of metagenomic data sets obtained from human fecal samples. Cells were left empty where the information was missing from IMG database.
Table S4.	List of metagenomic data sets obtained from gut/rumen fluid/fecal samples of animals. Cells were left empty where the information was missing from IMG database.
Table S5.	List of dehalogenase genes found in the genomes of 216 out of 670 bacterial and archaeal isolates from the human intestine.
Table S6.	List of dehalogenase genes found in 155 out of 254 metagenome datasets obtained from human fecal samples.
Table S7.	List of dehalogenase genes found in 65 out of 86 metagenome datasets obtained from gut/rumen fluid/fecal samples of animals.

## Sheet: Table S1
Table S1. List of different dehalogenase enzymes and their enzyme commission (EC) numbers that were annotated in relevant human gut-derived bacterial and archaeal genomes and metagenome datasets. A text based search was performed for EC numbers known for dehalogenation that were annotated by the IMG-ER database.
Function ID	Name
EC:1.13.11.49	Chlorite O(2)-lyase, chlorate dismutase
EC:1.21.99.1	Beta-cyclopiazonate dehydrogenase
EC:1.21.99.3	Thyroxine 5-deiodinase
EC:1.21.99.4	Thyroxine 5'-deiodinase
EC:1.21.99.5 *	Tetrachloroethene reductive dehalogenase
EC:1.97.1.1	Chlorate reductase
EC:3.8.1.-	Hydrolases. Acting on halide bonds. In C-halide compounds
EC:3.8.1.1	Alkylhalidase
EC:3.8.1.2	(S)-2-haloacid dehalogenase
EC:3.8.1.3	Haloacetate dehalogenase
EC:3.8.1.5	Haloalkane dehalogenase
EC:3.8.1.6	4-chlorobenzoate dehalogenase
EC:3.8.1.7	4-chlorobenzoyl-CoA dehalogenase
EC:3.8.1.8	Atrazine chlorohydrolase.
EC:3.8.1.9	(R)-2-haloacid dehalogenase.
EC:3.8.1.10	2-haloacid dehalogenase (configuration-inverting)
EC:3.8.1.11	2-haloacid dehalogenase (configuration-retaining)
EC:4.5.1.1	DDT-dehydrochlorinase
EC:4.5.1.2	3-chloro-D-alanine dehydrochlorinase
EC:4.5.1.3	Dichloromethane dehalogenase
EC:4.5.1.4	L-2-amino-4-chloropent-4-enoate dehydrochlorinase
* Reductive dehalogenases were also searched with the “Pfam Domain Search” (Pfam13486)

## Sheet: Table S2
Table S2. List of bacterial and archaeal isolates from human intestine and associated metadata. The table is ordered based on alphabetic order of Genome Name / Sample Name.
taxon_oid		Sequencing Status	Study Name	Genome Name / Sample Name	Sequencing Center	IMG Genome ID	Phylum	Class	Order	Family	Genus	Species	IMG Submission ID	Assembly Method	NCBI Taxon ID	NCBI Project ID	Strain	Ecosystem	Ecosystem Category	Ecosystem Subtype	Ecosystem Type	Habitat	Host Name	Oxygen Requirement	Sample Body Site	Sample Body Subsite	Specific Ecosystem	Genome Size (bp)	Gene Count
641380446	Bacteria	Permanent Draft	Human Microbiome Project (HMP) Reference Genomes	Absiella dolichum DSM 3991	Washington University in St. Louis	641380446	Firmicutes	Erysipelotrichia	Erysipelotrichales	Erysipelotrichaceae	Absiella	Absiella dolichum	0	PCAP	428127	18927	DSM 3991	Host-associated	Human	Large intestine	Digestive system	Feces, Gastrointestinal tract, Host, Intestinal tract	Homo sapiens	Anaerobe	Gastrointestinal tract	a	Fecal	2190453	2398
647000209	Bacteria	Permanent Draft	Anaerobaculum hydrogeniformans strain 0S1 ATCC BAA-1850	Acetomicrobium hydrogeniformans ATCC BAA-1850	Washington University	647000209	Synergistetes	Synergistia	Synergistales	Synergistaceae	Acetomicrobium	Acetomicrobium hydrogeniformans	0	Newbler	592015	33123	ATCC BAA-1850	Engineered	Wastewater	Petrochemical	Industrial wastewater	Host, Human intestinal microflora	Homo sapiens	Obligate anaerobe	Gastrointestinal tract	Intestinal tract	Unclassified	2308705	2556
2511231106	Bacteria	Finished	Acidaminococcus intestini RyC-MR95	Acidaminococcus intestini RyC-MR95	ANRT	2511231106	Firmicutes	Negativicutes	Acidaminococcales	Acidaminococcaceae	Acidaminococcus	Acidaminococcus intestini	7385	Gap4	568816	32215	RYC-MR95	Host-associated	Human	Unclassified	Skin	Host, Human intestinal microflora	Homo sapiens	Anaerobe	Gastrointestinal tract		Unclassified	2487765	2462
643886056	Bacteria	Permanent Draft	Human Microbiome Project (HMP) Reference Genomes	Acidaminococcus sp. D21	Broad Institute	643886056	Firmicutes	Negativicutes	Acidaminococcales	Acidaminococcaceae	Acidaminococcus	Acidaminococcus sp. D21	0	Newbler v. 2.0.0 PostRelease-1/21/2009	563191	34117	D21	Host-associated	Human	Unclassified	Digestive system	Host, Human intestinal microflora	Homo sapiens	Anaerobe	Gastrointestinal tract	Intestinal tract	Unclassified	2238973	2058
645058757	Bacteria	Permanent Draft	Acinetobacter baumannii AB900	Acinetobacter baumannii AB900	State University of New York	645058757	Proteobacteria	Gammaproteobacteria	Pseudomonadales	Moraxellaceae	Acinetobacter	Acinetobacter baumannii	0	a	557601	30995	AB900	Host-associated	Human	Unclassified	Digestive system	Host	Homo sapiens	Aerobe	Gastrointestinal tract	a	a	3910877	3783
646206269	Bacteria	Permanent Draft	Human Microbiome Project (HMP) Reference Genomes	Acinetobacter junii SH205	Broad Institute	646206269	Proteobacteria	Gammaproteobacteria	Pseudomonadales	Moraxellaceae	Acinetobacter	Acinetobacter junii	0	Newbler v. 2.0.0 PostRelease-1/21/2009	575587	38341	SH205	Host-associated	Human	Unclassified	Skin	Host, Human fecal, Human skin	Homo sapiens	Anaerobe	Skin	Perineum	Unclassified	3463059	3252
2597489914	Bacteria	Finished	Complete Genome Sequence of the Equol-Producing Bacterium Adlercreutzia equolifaciens DSM 19450T	Adlercreutzia equolifaciens DSM 19450	Azabu University	2597489914	Actinobacteria	Coriobacteriia	Eggerthellales	Eggerthellaceae	Adlercreutzia	Adlercreutzia equolifaciens	54466	Newbler v. 2.0.01.14, phrap v. 1.080730	1384484	0	DSM 19450	Host-associated	Human	Large intestine	Digestive system	Host	Homo sapiens	a	a	a	Fecal	2862526	2321
2636416159	Bacteria	Permanent Draft	Culturomics: study of the human digestive flora	Aeromicrobium massiliense JC14	Centre National de la Recherche Scientifique (CNRS)	2636416159	Actinobacteria	Actinobacteria	Propionibacteriales	Nocardioidaceae	Aeromicrobium	Aeromicrobium massiliense	73085	Unknown	1033730	0	JC14	Host-associated	Human	Large intestine	Digestive system	Host	Homo sapiens	Aerobe	Gastrointestinal tract	Intestinal tract	Fecal	6757104	7156
2529292917	Bacteria	Permanent Draft	Human Microbiome Project (HMP) Reference Genomes	Aeromonas hydrophila SSU	Broad Institute	2529292917	Proteobacteria	Gammaproteobacteria	Aeromonadales	Aeromonadaceae	Aeromonas	Aeromonas hydrophila	16959	allpaths v. R41370	1073377	0	SSU	Host-associated	Human	Large intestine	Digestive system	Feces, Gastrointestinal tract, Host	Homo sapiens	a	Gastrointestinal tract	Intestinal tract	Fecal	4914725	4561
2551306478	Bacteria	Permanent Draft	Aeromonas sp. 159	Aeromonas sp. 159	University of Malaya	2551306478	Proteobacteria	Gammaproteobacteria	Aeromonadales	Aeromonadaceae	Aeromonas	Aeromonas sp. 159	25079	CLC Genomics Workbench v. 5.1	1216961	0	159	Host-associated	Human	Large intestine	Digestive system	a	Homo sapiens	a	a	a	Fecal	3360845	3237
2529292915	Bacteria	Permanent Draft	Human Microbiome Project (HMP) Reference Genomes	Aeromonas veronii AMC34	Broad Institute	2529292915	Proteobacteria	Gammaproteobacteria	Aeromonadales	Aeromonadaceae	Aeromonas	Aeromonas veronii	16957	allpaths v. R41370	1073383	0	AMC34	Host-associated	Human	Large intestine	Digestive system	Feces, Gastrointestinal tract, Host	Homo sapiens	a	Gastrointestinal tract	Intestinal tract	Fecal	4542842	4208
642555104	Bacteria	Finished	Akkermansia muciniphila	Akkermansia muciniphila ATCC BAA-835	DOE Joint Genome Institute (JGI)	642555104	Verrucomicrobia	Verrucomicrobiae	Verrucomicrobiales	Akkermansiaceae	Akkermansia	Akkermansia muciniphila	0	a	349741	20089	ATCC BAA-835	Host-associated	Human	Large intestine	Digestive system	Feces, Gastrointestinal tract, Host, Intestinal tract	Homo sapiens	Anaerobe	Gastrointestinal tract		Fecal	2664102	2238
2513237277	Bacteria	Permanent Draft	Human Microbiome Project (HMP) Reference Genomes	Alistipes indistinctus YIT 12060	Broad Institute	2513237277	Bacteroidetes	Bacteroidia	Bacteroidales	Rikenellaceae	Alistipes	Alistipes indistinctus	8765	Newbler v. 2.3 PostRelease-11/19/2009	742725	46373	YIT 12060	Host-associated	Human	Large intestine	Digestive system	Feces, Gastrointestinal tract, Host, Human intestinal microflora	Homo sapiens	Anaerobe	Gastrointestinal tract	Intestinal tract	Fecal	2850978	2394
2547132153	Bacteria	Permanent Draft	Culturomics: study of the human digestive flora	Alistipes obesi ph8	Aix-Marseille University	2547132153	Bacteroidetes	Bacteroidia	Bacteroidales	Rikenellaceae	Alistipes	Alistipes obesi ph8	23738	Newbler v. 2.5.3	1118061	0	ph8	Host-associated	Human	Large intestine	Digestive system	Host, Human fecal	Homo sapiens	Anaerobe	Gastrointestinal tract		Fecal	3134698	2685
641736205	Bacteria	Permanent Draft	Human Microbiome Project (HMP) Reference Genomes	Alistipes putredinis DSM 17216	Washington University in St. Louis	641736205	Bacteroidetes	Bacteroidia	Bacteroidales	Rikenellaceae	Alistipes	Alistipes putredinis	0	PCAP	445970	19655	DSM 17216	Host-associated	Human	Large intestine	Digestive system	Feces, Gastrointestinal tract, Host, Human intestinal microflora, Soil	Homo sapiens	Anaerobe	Gastrointestinal tract		Fecal	2549878	2799
2547132124	Bacteria	Permanent Draft	Genome sequence and description of Alistipes senegalensis sp. nov.	Alistipes senegalensis JC50	Aix-Marseille University	2547132124	Bacteroidetes	Bacteroidia	Bacteroidales	Rikenellaceae	Alistipes	Alistipes senegalensis	23709	Newbler v. 2.5.3	1033732	0	JC50	Host-associated	Human	Large intestine	Digestive system	Host, Human fecal	Homo sapiens	Anaerobe	Gastrointestinal tract	Intestinal tract	Fecal	3985109	3212
650377904	Bacteria	Permanent Draft	Human Microbiome Project (HMP) Reference Genomes	Alistipes shahii WAL 8301	Wellcome Trust Sanger Institute	650377904	Bacteroidetes	Bacteroidia	Bacteroidales	Rikenellaceae	Alistipes	Alistipes shahii	0	a	717959	45913	WAL 8301, AY974072	Host-associated	Human	Unclassified	Digestive system	Host, Human intestinal microflora	Homo sapiens	Anaerobe	Gastrointestinal tract	Appendix	Unclassified	3763317	2616
2512047053	Bacteria	Permanent Draft	Human Microbiome Project (HMP) Reference Genomes	Alistipes sp. HGB5	J. Craig Venter Institute (JCVI)	2512047053	Bacteroidetes	Bacteroidia	Bacteroidales	Rikenellaceae	Alistipes	Alistipes sp. HGB5	7595	Newbler v. 2.3	908612	54031	HGB5	Host-associated	Human	Unclassified	Unclassified	Host, Human intestinal microflora	Homo sapiens	Anaerobe	Gastrointestinal tract	a	Unclassified	3464615	3008
2547132133	Bacteria	Permanent Draft	Alistipes sp. JC136	Alistipes timonensis JC136	Aix-Marseille University	2547132133	Bacteroidetes	Bacteroidia	Bacteroidales	Rikenellaceae	Alistipes	Alistipes timonensis	23718	Newbler v. 2.5.3	1033731	0	JC136	Host-associated	Human	Large intestine	Digestive system	Host	Homo sapiens	Anaerobe	a	a	Fecal	3489612	2772
642979323	Bacteria	Permanent Draft	Human Microbiome Project (HMP) Reference Genomes	Anaerococcus hydrogenalis DSM 7454	Washington University in St. Louis	642979323	Firmicutes	Tissierellia	Tissierellales	Peptoniphilaceae	Anaerococcus	Anaerococcus hydrogenalis	0	Newbler v. 2.0.0 PreRelease-04/10/2008	561177	30747	DSM 7454	Host-associated	Human	Large intestine	Digestive system	Feces, Gastrointestinal tract, Host, Human intestinal microflora	Homo sapiens	Anaerobe	Gastrointestinal tract	a	Fecal	1889366	2123
2547132134	Bacteria	Permanent Draft	Anaerococcus sp. JC48	Anaerococcus senegalensis JC48	Aix-Marseille University	2547132134	Firmicutes	Tissierellia	Tissierellales	Peptoniphilaceae	Anaerococcus	Anaerococcus senegalensis	23719	Newbler v. 2.5.3	1033733	0	JC48	Host-associated	Human	Large intestine	Digestive system	Host	Homo sapiens	Anaerobe	Gastrointestinal tract	Intestinal tract	Fecal	1780308	1798
2547132149	Bacteria	Permanent Draft	Anaerococcus sp. ph9	Anaerococcus vaginalis PH9	Centre National de la Recherche Scientifique (CNRS)	2547132149	Firmicutes	Tissierellia	Tissierellales	Peptoniphilaceae	Anaerococcus	Anaerococcus vaginalis	23734	Newbler v. 2.5.3	33037	0	PH9	Host-associated	Human	Large intestine	Digestive system	Host	Homo sapiens	Anaerobe	Gastrointestinal tract	a	Fecal	1997974	2143
641736193	Bacteria	Permanent Draft	Human Microbiome Project (HMP) Reference Genomes	Anaerofustis stercorihominis DSM 17244	Washington University in St. Louis	641736193	Firmicutes	Clostridia	Clostridiales	Eubacteriaceae	Anaerofustis	Anaerofustis stercorihominis	0	Newbler, PCAP	445971	19657	DSM 17244	Host-associated	Human	Large intestine	Digestive system	Feces, Gastrointestinal tract, Host, Human intestinal microflora	Homo sapiens	Anaerobe	Gastrointestinal tract	a	Fecal	2284603	2381
641736227	Bacteria	Permanent Draft	Human Microbiome Project (HMP) Reference Genomes	Anaerostipes caccae DSM 14662	Washington University in St. Louis	641736227	Firmicutes	Clostridia	Clostridiales	Lachnospiraceae	Anaerostipes	Anaerostipes caccae	0	PCAP	411490	18213	DSM 14662	Host-associated	Human	Large intestine	Digestive system	Feces, Gastrointestinal tract, Host, Human intestinal microflora	Homo sapiens	Anaerobe	Gastrointestinal tract	a	Fecal	3605636	3845
2534681714	Bacteria	Permanent Draft	Human Microbiome Project (HMP) Reference Genomes	Anaerostipes hadrus comb. nov. VPI 82-52, DSM 3319	Washington University in St. Louis	2534681714	Firmicutes	Clostridia	Clostridiales	Lachnospiraceae	Anaerostipes	Anaerostipes hadrus	18165	Velvet v. 1.1.04	649757	0	VPI 82-52, DSM 3319	Host-associated	Human	Large intestine	Digestive system	Feces, Gastrointestinal tract, Host	Homo sapiens	Anaerobe	Gastrointestinal tract	a	Fecal	2776939	2845
650377990	Bacteria	Finished	Human Microbiome Project (HMP) Reference Genomes	Anaerostipes hadrus SSC/2	Wellcome Trust Sanger Institute	650377990	Firmicutes	Clostridia	Clostridiales	Lachnospiraceae	Anaerostipes	Anaerostipes hadrus	0	a	649756	45957	SSC/2	Host-associated	Unclassified	Unclassified	Unclassified	Host	Homo sapiens	Anaerobe	Gastrointestinal tract	Intestinal tract	Unclassified	3114788	2826
649989907	Bacteria	Permanent Draft	Human Microbiome Project (HMP) Reference Genomes	Anaerostipes sp. 3_2_56FAA	Broad Institute	649989907	Firmicutes	Clostridia	Clostridiales	Lachnospiraceae	Anaerostipes	Anaerostipes sp. 3_2_56FAA	0	Newbler v. 2.1-PreRelease-4/28/2009	665937	39999	3_2_56FAA	Host-associated	Human	Unclassified	Digestive system	Host, Human intestinal microflora	Homo sapiens	Anaerobe	Gastrointestinal tract	a	Unclassified	3254804	3430
641736271	Bacteria	Permanent Draft	Human Microbiome Project (HMP) Reference Genomes	Anaerotruncus colihominis DSM 17241	Washington University in St. Louis	641736271	Firmicutes	Clostridia	Clostridiales	Ruminococcaceae	Anaerotruncus	Anaerotruncus colihominis	0	PCAP	445972	19659	DSM 17241	Host-associated	Human	Large intestine	Digestive system	Feces, Gastrointestinal tract, Host, Human fecal, Human intestinal microflora	Homo sapiens	Anaerobe	Gastrointestinal tract	a	Fecal	3718888	4506
2563366762	Bacteria	Permanent Draft	Human Microbiome Project (HMP) Reference Genomes	Aneurinibacillus aneurinilyticus ATCC 12856	Washington University in St. Louis	2563366762	Firmicutes	Bacilli	Bacillales	Paenibacillaceae	Aneurinibacillus	Aneurinibacillus aneurinilyticus	35879	Velvet v. 1.1.06	649747	0	ATCC 12856	Host-associated	Human	Large intestine	Digestive system	Host, Human fecal, Human intestinal microflora	Homo sapiens		Gastrointestinal tract	Intestinal tract	Fecal	5302959	6261
649989908	Bacteria	Permanent Draft	Human Microbiome Project (HMP) Reference Genomes	Arcobacter butzleri JV22	Baylor College of Medicine	649989908	Proteobacteria	Epsilonproteobacteria	Campylobacterales	Campylobacteraceae	Arcobacter	Arcobacter butzleri	0	Newbler v. 2.0-01162009	888827	53195	JV22	Host-associated	Animal	Unclassified	Digestive system	Fresh water, Host, Marine	Homo sapiens	Aerobe	Gastrointestinal tract	a	Unclassified	2253392	2427
2519899572	Bacteria	Permanent Draft	Bacillus alcalophilus ATCC 27647	Bacillus alcalophilus ATCC 27647	Icahn School of Medicine at Mount Sinai	2519899572	Firmicutes	Bacilli	Bacillales	Bacillaceae	Bacillus	Bacillus alcalophilus	12130	Inchworm v. 8/20/2011	1218173	0	ATCC 27647	Host-associated	Human	Large intestine	Digestive system	Feces, Gastrointestinal tract, Host	Homo sapiens	a	a	a	Fecal	4217920	4095
2648501653	Bacteria	Permanent Draft	Genome sequencing of Bacillus cereus sensu lato strains of varying enteropathogenicity	Bacillus cereus 6/27/S	TU Muenchen	2648501653	Firmicutes	Bacilli	Bacillales	Bacillaceae	Bacillus	Bacillus cereus	77783	a	1396	0	6/27/S	Host-associated	Human	Large intestine	Digestive system	a	Homo sapiens	a	a	a	Fecal	6764153	7154
643348510	Bacteria	Finished	Bacillus cereus sequencing - TIGR	Bacillus cereus AH187 (F4810/72)	J. Craig Venter Institute (JCVI)	643348510	Firmicutes	Bacilli	Bacillales	Bacillaceae	Bacillus	Bacillus cereus	0	a	405534	17715	AH187 (F4810/72)	Host-associated	Human	Unclassified	Digestive system	Host, Soil	Homo sapiens	Facultative	Gastrointestinal tract	a	Unclassified	5599857	5903
643348513	Bacteria	Finished	Bacillus cereus sequencing - TIGR	Bacillus cereus G9842	J. Craig Venter Institute (JCVI)	643348513	Firmicutes	Bacilli	Bacillales	Bacillaceae	Bacillus	Bacillus cereus	0	a	405531	17733	G9842	Host-associated	Human	Large intestine	Digestive system	Host, Soil	Homo sapiens	Facultative	Gastrointestinal tract	a	Fecal	5736823	5994
2547132168	Bacteria	Permanent Draft	Culturomics: study of the human digestive flora	Bacillus massilioanorexius AP8	European Bioinformatics Institute	2547132168	Firmicutes	Bacilli	Bacillales	Bacillaceae	Bacillus	Bacillus massilioanorexius	23753	Newbler v. 2.5.3	1211814	0	AP8	Host-associated	Human	Large intestine	Digestive system	Host, Human fecal	Homo sapiens	Aerobe	Gastrointestinal tract	a	Fecal	4588940	4558
2547132161	Bacteria	Permanent Draft	Bacillus sp. JC63	Bacillus massiliosenegalensis JC6	Aix-Marseille University	2547132161	Firmicutes	Bacilli	Bacillales	Bacillaceae	Bacillus	Bacillus massiliosenegalensis	23746	Newbler v. 2.5.3	1034347	0	JC6	Host-associated	Human	Large intestine	Digestive system	Host, Human fecal	Homo sapiens	Aerobe	Gastrointestinal tract	a	Fecal	4895941	5009
2513237385	Bacteria	Permanent Draft	Human Microbiome Project (HMP) Reference Genomes	Bacillus smithii 7_3_47FAA	Broad Institute	2513237385	Firmicutes	Bacilli	Bacillales	Bacillaceae	Bacillus	Bacillus smithii	8882	Newbler v. 2.3 PostRelease-11/19/2009	665952	40007	7_3_47FAA	Host-associated	Human	Unclassified	Digestive system	Host, Human intestinal microflora	Homo sapiens	a	Gastrointestinal tract	Sigmoid colon	Unclassified	3224201	3401
2513237325	Bacteria	Permanent Draft	Human Microbiome Project (HMP) Reference Genomes	Bacillus sp. 7_6_55CFAA_CT2	Broad Institute	2513237325	Firmicutes	Bacilli	Bacillales	Bacillaceae	Bacillus	Bacillus sp. 7_6_55CFAA_CT2	8819	Newbler v. 2.3 PostRelease-11/19/2009	665957	40005	7_6_55CFAA_CT2	Host-associated	Human	Unclassified	Unclassified	Host, Human intestinal microflora	Homo sapiens	a	Gastrointestinal tract	a	Unclassified	5709356	5907
2547132138	Bacteria	Permanent Draft	Bacillus sp. 10403023	Bacillus timonensis MM10403188	Centre National de la Recherche Scientifique (CNRS)	2547132138	Firmicutes	Bacilli	Bacillales	Bacillaceae	Bacillus	Bacillus timonensis	23723	a	1033734	0	MM10403188	Host-associated	Human	Large intestine	Digestive system	Feces, Gastrointestinal tract, Host	Homo sapiens	Aerobe	Gastrointestinal tract	a	Fecal	4608729	4756
640963023	Bacteria	Permanent Draft	Human Microbiome Project (HMP) Reference Genomes	Bacteroides caccae ATCC 43185	Washington University in St. Louis	640963023	Bacteroidetes	Bacteroidia	Bacteroidales	Bacteroidaceae	Bacteroides	Bacteroides caccae	0	PCAP	411901	18163	ATCC 43185	Host-associated	Human	Large intestine	Digestive system	Host, Human intestinal microflora	Homo sapiens	Anaerobe	Gastrointestinal tract	a	Fecal	4564814	3941
643886111	Bacteria	Permanent Draft	Human Microbiome Project (HMP) Reference Genomes	Bacteroides cellulosilyticus DSM 14838	Washington University in St. Louis	643886111	Bacteroidetes	Bacteroidia	Bacteroidales	Bacteroidaceae	Bacteroides	Bacteroides cellulosilyticus	0	Newbler v. 2.0.00.20	537012	30027	CRE21, DSM 14838	Host-associated	Human	Large intestine	Digestive system	Host, Human fecal, Human intestinal microflora	Homo sapiens	Anaerobe	Gastrointestinal tract	a	Fecal	6726268	5771
2695420967	Bacteria	Permanent Draft	Genomic Encyclopedia of Archaeal and Bacterial Type Strains, Phase II (KMG-II): from individual species to whole genera	Bacteroides clarus DSM 22519	DOE Joint Genome Institute (JGI)	2695420967	Bacteroidetes	Bacteroidia	Bacteroidales	Bacteroidaceae	Bacteroides	Bacteroides clarus	96840	spades v. 3.6.2	762984	0	YIT 12056	Host-associated	Human	Large intestine	Digestive system	Feces, Gastrointestinal tract, Host, Human intestinal microflora	Homo sapiens	Obligate anaerobe	Gastrointestinal tract	Intestinal tract	Fecal	3748808	3165
651324010	Bacteria	Permanent Draft	Human Microbiome Project (HMP) Reference Genomes	Bacteroides clarus YIT 12056	Washington University in St. Louis	651324010	Bacteroidetes	Bacteroidia	Bacteroidales	Bacteroidaceae	Bacteroides	Bacteroides clarus	0	Velvet v. 0.7.57	762984	48509	YIT 12056	Host-associated	Human	Large intestine	Digestive system	Feces, Gastrointestinal tract, Host, Human intestinal microflora	Homo sapiens	Obligate anaerobe	Gastrointestinal tract	Intestinal tract	Fecal	3746690	3330
642791613	Bacteria	Permanent Draft	Human Microbiome Project (HMP) Reference Genomes	Bacteroides coprocola M16, DSM 17136	Washington University in St. Louis	642791613	Bacteroidetes	Bacteroidia	Bacteroidales	Bacteroidaceae	Bacteroides	Bacteroides coprocola	0	PCAP	470145	20521	M16, DSM 17136	Host-associated	Human	Large intestine	Digestive system	Feces, Gastrointestinal tract, Host, Human fecal, Human intestinal microflora	Homo sapiens	Anaerobe	Gastrointestinal tract	a	Fecal	4295617	4394
643886197	Bacteria	Permanent Draft	Human Microbiome Project (HMP) Reference Genomes	Bacteroides coprophilus DSM 18228, JCM 13818	Washington University in St. Louis	643886197	Bacteroidetes	Bacteroidia	Bacteroidales	Bacteroidaceae	Bacteroides	Bacteroides coprophilus	0	Newbler v. 2.0.00.20	547042	30371	CB42	Host-associated	Human	Unclassified	Digestive system	Host, Human fecal, Human intestinal microflora	Homo sapiens	Anaerobe	Gastrointestinal tract	a	Unclassified	3855443	3904
646206258	Bacteria	Permanent Draft	Human Microbiome Project (HMP) Reference Genomes	Bacteroides dorei 5_1_36/D4	Broad Institute	646206258	Bacteroidetes	Bacteroidia	Bacteroidales	Bacteroidaceae	Bacteroides	Bacteroides dorei	0	Newbler v. 2.0.0 PostRelease-1/21/2009	556260	32451	5_1_36/D4	Host-associated	Human	Large intestine	Digestive system	Host, Human fecal, Human intestinal microflora	Homo sapiens	Anaerobe	Gastrointestinal tract	a	Fecal	5530727	4492
642979370	Bacteria	Permanent Draft	Human Microbiome Project (HMP) Reference Genomes	Bacteroides dorei DSM 17855	Washington University in St. Louis	642979370	Bacteroidetes	Bacteroidia	Bacteroidales	Bacteroidaceae	Bacteroides	Bacteroides dorei	0	Newbler v. post-1.1.03-Dev_01252007	483217	27831	DSM 17855	Host-associated	Human	Large intestine	Digestive system	Feces, Gastrointestinal tract, Host, Human fecal, Human intestinal microflora	Homo sapiens	Anaerobe	Gastrointestinal tract	a	Fecal	5487768	5036
649989912	Bacteria	Permanent Draft	Human Microbiome Project (HMP) Reference Genomes	Bacteroides eggerthii 1_2_48FAA	Broad Institute	649989912	Bacteroidetes	Bacteroidia	Bacteroidales	Bacteroidaceae	Bacteroides	Bacteroides eggerthii	0	Newbler v. 2.1-PreRelease-4/28/2009	665953	40009	1_2_48FAA	Host-associated	Human	Unclassified	Digestive system	Host, Human intestinal microflora	Homo sapiens	a	Gastrointestinal tract	Terminal ileum	Unclassified	4571407	3924
642979334	Bacteria	Permanent Draft	Human Microbiome Project (HMP) Reference Genomes	Bacteroides eggerthii DSM 20697	Washington University in St. Louis	642979334	Bacteroidetes	Bacteroidia	Bacteroidales	Bacteroidaceae	Bacteroides	Bacteroides eggerthii	0	Newbler v. post-1.1.03-Dev_01252007	483216	27827	DSM 20697	Host-associated	Human	Large intestine	Digestive system	Feces, Gastrointestinal tract, Host, Human fecal, Human intestinal microflora	Homo sapiens	Anaerobe	Gastrointestinal tract	a	Fecal	4157980	3769
2693429916	Bacteria	Permanent Draft	Genomic Encyclopedia of Archaeal and Bacterial Type Strains, Phase II (KMG-II): from individual species to whole genera	Bacteroides faecis DSM 24798	DOE Joint Genome Institute (JGI)	2693429916	Bacteroidetes	Bacteroidia	Bacteroidales	Bacteroidaceae	Bacteroides	Bacteroides faecis	94603	spades v. 3.6.2	1077285	0	MAJ27	Host-associated	Human	Large intestine	Digestive system	a	Homo sapiens	Anaerobe	a	a	Fecal	5959374	4838
2548876788	Bacteria	Permanent Draft	Bacteroides faecis MAJ27	Bacteroides faecis MAJ27	Kyunghee University	2548876788	Bacteroidetes	Bacteroidia	Bacteroidales	Bacteroidaceae	Bacteroides	Bacteroides faecis	24292	CLC Genomics Workbench v. 4.2, GS De Novo Assembler v. 2.5	1077285	0	MAJ27	Host-associated	Human	Large intestine	Digestive system	a	Homo sapiens	Anaerobe	a	a	Fecal	6114510	4988
2562617142	Bacteria	Permanent Draft	Human Microbiome Project (HMP) Reference Genomes	Bacteroides finegoldii DSM 17565	Washington University in St. Louis	2562617142	Bacteroidetes	Bacteroidia	Bacteroidales	Bacteroidaceae	Bacteroides	Bacteroides finegoldii	35445	Newbler v. 2.0.00.20	483215	0	DSM 17565	Host-associated	Human	Large intestine	Digestive system	Feces, Gastrointestinal tract, Host, Human fecal, Human intestinal microflora	Homo sapiens	Anaerobe	Gastrointestinal tract	a	Fecal	4881901	4557
651324011	Bacteria	Permanent Draft	Human Microbiome Project (HMP) Reference Genomes	Bacteroides fluxus YIT 12057	Washington University in St. Louis	651324011	Bacteroidetes	Bacteroidia	Bacteroidales	Bacteroidaceae	Bacteroides	Bacteroides fluxus	0	Velvet v. 0.7.57	763034	48511	YIT 12057	Host-associated	Human	Large intestine	Digestive system	Feces, Gastrointestinal tract, Host, Human intestinal microflora	Homo sapiens	Obligate anaerobe	Gastrointestinal tract	Intestinal tract	Fecal	4330763	3984
645058788	Bacteria	Permanent Draft	Human Microbiome Project (HMP) Reference Genomes	Bacteroides fragilis 3_1_12	Broad Institute	645058788	Bacteroidetes	Bacteroidia	Bacteroidales	Bacteroidaceae	Bacteroides	Bacteroides fragilis	0	Newbler v. 2.1 PreRelease-4/28/2009	457424	32433	3_1_12	Host-associated	Human	Unclassified	Digestive system	Host	Homo sapiens	Anaerobe	Gastrointestinal tract	a	Unclassified	5486240	4842
650377910	Bacteria	Finished	Bacteroides fragilis 638R	Bacteroides fragilis 638R	Wellcome Trust Sanger Institute	650377910	Bacteroidetes	Bacteroidia	Bacteroidales	Bacteroidaceae	Bacteroides	Bacteroides fragilis	0	a	862962	50405	638R	Host-associated	Unclassified	Unclassified	Unclassified	Host, Intestinal tract	Homo sapiens	Obligate anaerobe	Gastrointestinal tract	Intestinal tract	Unclassified	5373121	4382
637000024	Bacteria	Finished	Bacteroides fragilis NCTC 9343	Bacteroides fragilis NCTC 9343	Wellcome Trust Sanger Institute	637000024	Bacteroidetes	Bacteroidia	Bacteroidales	Bacteroidaceae	Bacteroides	Bacteroides fragilis	0	a	272559	46	NCTC 9343	Host-associated	Human	Unclassified	Skin	Host, Intestinal tract	Homo sapiens	Obligate anaerobe	Gastrointestinal tract	Intestinal tract	Unclassified	5241700	4403
637000025	Bacteria	Finished	Bacteroides fragilis YCH46	Bacteroides fragilis YCH46	RIKEN	637000025	Bacteroidetes	Bacteroidia	Bacteroidales	Bacteroidaceae	Bacteroides	Bacteroides fragilis	0	Phred-Phrap-Consed	295405	13067	YCH46	Host-associated	Human	Unclassified	Unclassified	Host, Intestinal tract	Homo sapiens	Obligate anaerobe	Gastrointestinal tract	Intestinal tract	Unclassified	5310990	4730
642791621	Bacteria	Permanent Draft	Human Microbiome Project (HMP) Reference Genomes	Bacteroides intestinalis 341, DSM 17393	Washington University in St. Louis	642791621	Bacteroidetes	Bacteroidia	Bacteroidales	Bacteroidaceae	Bacteroides	Bacteroides intestinalis	0	Newbler, PCAP	471870	20523	341, DSM 17393	Host-associated	Human	Large intestine	Digestive system	Feces, Gastrointestinal tract, Host, Human fecal, Human intestinal microflora, Sludge, Wastewater	Homo sapiens	Anaerobe	Gastrointestinal tract		Fecal	6052596	4982
2534681837	Bacteria	Permanent Draft	Human Microbiome Project (HMP) Reference Genomes	Bacteroides oleiciplenus YIT 12058	Broad Institute	2534681837	Bacteroidetes	Bacteroidia	Bacteroidales	Bacteroidaceae	Bacteroides	Bacteroides oleiciplenus	18290	ALLPATHS v. R40371	742727	0	YIT 12058	Host-associated	Human	Large intestine	Digestive system	Feces, Gastrointestinal tract, Host, Human intestinal microflora	Homo sapiens	Obligate anaerobe	Gastrointestinal tract	Intestinal tract	Fecal	7071115	5604
651324012	Bacteria	Permanent Draft	Human Microbiome Project (HMP) Reference Genomes	Bacteroides ovatus 3_8_47FAA	Broad Institute	651324012	Bacteroidetes	Bacteroidia	Bacteroidales	Bacteroidaceae	Bacteroides	Bacteroides ovatus	0	Newbler v. 2.3 PostRelease-11/19/2009	665954	40011	3_8_47FAA	Host-associated	Human	Unclassified	Digestive system	Host, Human intestinal microflora	Homo sapiens	a	Gastrointestinal tract	Sigmoid colon	Unclassified	6545234	5167
641380449	Bacteria	Permanent Draft	Human Microbiome Project (HMP) Reference Genomes	Bacteroides ovatus ATCC 8483	Washington University in St. Louis	641380449	Bacteroidetes	Bacteroidia	Bacteroidales	Bacteroidaceae	Bacteroides	Bacteroides ovatus	0	PCAP	411476	18191	ATCC 8483	Host-associated	Human	Large intestine	Digestive system	Host, Human fecal, Human intestinal microflora	Homo sapiens	Anaerobe	Gastrointestinal tract	a	Fecal	6463169	5630
2515154064	Bacteria	Permanent Draft	Genomic variation in Bacteroides isolates	Bacteroides ovatus NLAE-zl-H304	Iowa State University	2515154064	Bacteroidetes	Bacteroidia	Bacteroidales	Bacteroidaceae	Bacteroides	Bacteroides ovatus	9530	Velvet v. 1.0.17	28116	0	NLAE-zl-H304	Host-associated	Human	Unclassified	Digestive system	Animal gastrointestinal tract, Host	Homo sapiens	Anaerobe	Gastrointestinal tract	Rectal	Unclassified	6526796	5937
2515154065	Bacteria	Permanent Draft	Genomic variation in Bacteroides isolates	Bacteroides ovatus NLAE-zl-H361	Iowa State University	2515154065	Bacteroidetes	Bacteroidia	Bacteroidales	Bacteroidaceae	Bacteroides	Bacteroides ovatus	9531	Velvet v. 1.0.17	28116	0	NLAE-zl-H361	Host-associated	Human	Unclassified	Digestive system	Animal gastrointestinal tract, Host	Homo sapiens	Anaerobe	Gastrointestinal tract	Rectal	Unclassified	6486726	5333
647000212	Bacteria	Permanent Draft	Human Microbiome Project (HMP) Reference Genomes	Bacteroides ovatus SD CC 2a	J. Craig Venter Institute (JCVI)	647000212	Bacteroidetes	Bacteroidia	Bacteroidales	Bacteroidaceae	Bacteroides	Bacteroides xylanisolvens	0	Newbler v. 1.1.03.24-64-7	702444	42771	SD CC 2a	Host-associated	Human	Unclassified	Digestive system	Host, Human intestinal microflora	Homo sapiens	Anaerobe	Gastrointestinal tract	Intestinal tract	Unclassified	6050198	4979
647000213	Bacteria	Permanent Draft	Human Microbiome Project (HMP) Reference Genomes	Bacteroides ovatus SD CMC 3f	J. Craig Venter Institute (JCVI)	647000213	Bacteroidetes	Bacteroidia	Bacteroidales	Bacteroidaceae	Bacteroides	Bacteroides ovatus	0	Newbler v. 1.1.03.24-64-7	702443	42769	SD CMC 3f	Host-associated	Human	Unclassified	Digestive system	Host, Human intestinal microflora	Homo sapiens	Anaerobe	Gastrointestinal tract	Intestinal tract	Unclassified	6775279	5361
642979337	Bacteria	Permanent Draft	Human Microbiome Project (HMP) Reference Genomes	Bacteroides pectinophilus ATCC 43243	Washington University in St. Louis	642979337	Firmicutes	Clostridia	Clostridiales	unclassified	unclassified	[Bacteroides] pectinophilus	0	PCAP	483218	27825	ATCC 43243	Host-associated	Human	Large intestine	Digestive system	Feces, Gastrointestinal tract, Host, Human fecal, Human intestinal microflora	Homo sapiens	Anaerobe	Gastrointestinal tract	a	Fecal	3025526	3293
642979351	Bacteria	Permanent Draft	Human Microbiome Project (HMP) Reference Genomes	Bacteroides plebeius M12, DSM 17135	Washington University in St. Louis	642979351	Bacteroidetes	Bacteroidia	Bacteroidales	Bacteroidaceae	Bacteroides	Bacteroides plebeius	0	Newbler, PCAP	484018	27829	M12, DSM 17135	Host-associated	Human	Large intestine	Digestive system	Feces, Gastrointestinal tract, Host, Human fecal, Human intestinal microflora	Homo sapiens	Anaerobe	Gastrointestinal tract	a	Fecal	4421324	4022
648861000	Bacteria	Permanent Draft	Human Microbiome Project (HMP) Reference Genomes	Bacteroides sp. 1_1_14	Broad Institute	648861000	Bacteroidetes	Bacteroidia	Bacteroidales	Bacteroidaceae	Bacteroides	Bacteroides sp. 1_1_14	0	Newbler v. 2.1 PreRelease-4/28/2009	469585	38765	1_1_14	Host-associated	Human	Unclassified	Unclassified	Host, Human intestinal microflora	Homo sapiens	a	Gastrointestinal tract	Transverse colon	Unclassified	6446424	4829
651324013	Bacteria	Permanent Draft	Human Microbiome Project (HMP) Reference Genomes	Bacteroides sp. 1_1_30	Broad Institute	651324013	Bacteroidetes	Bacteroidia	Bacteroidales	Bacteroidaceae	Bacteroides	Bacteroides sp. 1_1_30	0	Newbler v. 2.3	457387	41955	1_1_30	Host-associated	Human	Large intestine	Digestive system	Feces, Gastrointestinal tract, Host, Human fecal, Human intestinal microflora	Homo sapiens	Anaerobe	Gastrointestinal tract	Colon	Fecal	6441725	5376
646206272	Bacteria	Permanent Draft	Human Microbiome Project (HMP) Reference Genomes	Bacteroides sp. 1_1_6	Broad Institute	646206272	Bacteroidetes	Bacteroidia	Bacteroidales	Bacteroidaceae	Bacteroides	Bacteroides sp. 1_1_6	0	Newbler v. 2.0.0 PostRelease-1/21/2009	469586	32435	1_1_6	Host-associated	Human	Large intestine	Digestive system	Host, Human fecal, Human intestinal microflora	Homo sapiens	Anaerobe	Gastrointestinal tract	a	Fecal	6855195	5654
647533110	Bacteria	Permanent Draft	Human Microbiome Project (HMP) Reference Genomes	Bacteroides sp. 2_1_16	Broad Institute	647533110	Bacteroidetes	Bacteroidia	Bacteroidales	Bacteroidaceae	Bacteroides	Bacteroides sp. 2_1_16	0	Newbler v. 2.0.0 PostRelease-1/21/2009	469587	38347	2_1_16	Host-associated	Human	Unclassified	Unclassified	Host	Homo sapiens	Anaerobe	Gastrointestinal tract	Intestinal tract	Unclassified	5236303	4683
647533111	Bacteria	Permanent Draft	Human Microbiome Project (HMP) Reference Genomes	Bacteroides sp. 2_1_22	Broad Institute	647533111	Bacteroidetes	Bacteroidia	Bacteroidales	Bacteroidaceae	Bacteroides	Bacteroides sp. 2_1_22	0	Newbler v. 2.0.0 PostRelease-1/21/2009	469588	38349	2_1_22	Host-associated	Human	Unclassified	Unclassified	Host	Homo sapiens	Anaerobe	Gastrointestinal tract	a	Unclassified	6003748	4814
647533112	Bacteria	Permanent Draft	Human Microbiome Project (HMP) Reference Genomes	Bacteroides sp. 2_1_33B	Broad Institute	647533112	Bacteroidetes	Bacteroidia	Bacteroidales	Bacteroidaceae	Bacteroides	Bacteroides sp. 2_1_33B	0	Newbler v. 2.0.0 PostRelease-1/21/2009	469589	38351	2_1_33B	Host-associated	Human	Unclassified	Unclassified	Host	Homo sapiens	Anaerobe	Gastrointestinal tract	a	Unclassified	4927045	4041
651324014	Bacteria	Permanent Draft	Human Microbiome Project (HMP) Reference Genomes	Bacteroides sp. 2_1_56FAA	Broad Institute	651324014	Bacteroidetes	Bacteroidia	Bacteroidales	Bacteroidaceae	Bacteroides	Bacteroides sp. 2_1_56FAA	0	Newbler v. 2.3 PostRelease-11/19/2009	665938	40013	2_1_56FAA	Host-associated	Human	Unclassified	Digestive system	Host, Human intestinal microflora	Homo sapiens	a	Gastrointestinal tract	a	Unclassified	5632316	4979
646206266	Bacteria	Permanent Draft	Human Microbiome Project (HMP) Reference Genomes	Bacteroides sp. 2_2_4	Broad Institute	646206266	Bacteroidetes	Bacteroidia	Bacteroidales	Bacteroidaceae	Bacteroides	Bacteroides sp. 2_2_4	0	Newbler v. 2.0.0 PostRelease-1/21/2009	469590	32439	2_2_4	Host-associated	Human	Large intestine	Digestive system	Host, Human fecal, Human intestinal microflora	Homo sapiens	Anaerobe	Gastrointestinal tract	a	Fecal	7101224	6033
648861002	Bacteria	Permanent Draft	Human Microbiome Project (HMP) Reference Genomes	Bacteroides sp. 3_1_19	Broad Institute	648861002	Bacteroidetes	Bacteroidia	Bacteroidales	Bacteroidaceae	Bacteroides	Bacteroides sp. 3_1_19	0	Newbler v. 2.1 PreRelease-4/28/2009	469592	41951	3_1_19	Host-associated	Human	Unclassified	Unclassified	Host	Homo sapiens	Facultative	Gastrointestinal tract	a	Unclassified	5250116	4328
648861003	Bacteria	Permanent Draft	Human Microbiome Project (HMP) Reference Genomes	Bacteroides sp. 3_1_23	Broad Institute	648861003	Bacteroidetes	Bacteroidia	Bacteroidales	Bacteroidaceae	Bacteroides	Bacteroides sp. 3_1_23	0	Newbler v. 2.1 PreRelease-4/28/2009	457390	38771	3_1_23	Host-associated	Human	Unclassified	Unclassified	Host, Human intestinal microflora	Homo sapiens	a	Gastrointestinal tract	Ascending colon	Unclassified	6520178	4983
647533113	Bacteria	Permanent Draft	Human Microbiome Project (HMP) Reference Genomes	Bacteroides sp. 3_1_33FAA	Broad Institute	647533113	Bacteroidetes	Bacteroidia	Bacteroidales	Bacteroidaceae	Bacteroides	Bacteroides sp. 3_1_33FAA	0	Newbler v. 2.0.0 PostRelease-1/21/2009	457391	38353	3_1_33FAA	Host-associated	Human	Unclassified	Unclassified	Host	Homo sapiens	Anaerobe	Gastrointestinal tract	a	Unclassified	5419714	4734
649989913	Bacteria	Permanent Draft	Human Microbiome Project (HMP) Reference Genomes	Bacteroides sp. 3_1_40A	Broad Institute	649989913	Bacteroidetes	Bacteroidia	Bacteroidales	Bacteroidaceae	Bacteroides	Bacteroides sp. 3_1_40A	0	Newbler v. 2.1-PreRelease-4/28/2009	469593	38773	3_1_40A	Host-associated	Human	Unclassified	Unclassified	Host, Human intestinal microflora	Homo sapiens	a	Gastrointestinal tract	Rectal	Unclassified	5439708	4644
2558309115	Bacteria	Permanent Draft	Human Microbiome Project (HMP) Reference Genomes	Bacteroides sp. 3_2_5	Broad Institute	2558309115	Bacteroidetes	Bacteroidia	Bacteroidales	Bacteroidaceae	Bacteroides	Bacteroides sp. 3_2_5	30015	Newbler v. 2.0.0 PostRelease-1/21/2009	457392	0	3_2_5	Host-associated	Human	Large intestine	Digestive system	Host, Human fecal, Human intestinal microflora	Homo sapiens	Anaerobe	Gastrointestinal tract	a	Fecal	5115082	4202
649989914	Bacteria	Permanent Draft	Human Microbiome Project (HMP) Reference Genomes	Bacteroides sp. 4_1_36	Broad Institute	649989914	Bacteroidetes	Bacteroidia	Bacteroidales	Bacteroidaceae	Bacteroides	Bacteroides sp. 4_1_36	0	Newbler v. 2.1-PreRelease-4/28/2009	457393	39357	4_1_36	Host-associated	Human	Large intestine	Digestive system	Host, Human intestinal microflora	Homo sapiens	a	Gastrointestinal tract	a	Fecal	4586082	3787
646206274	Bacteria	Permanent Draft	Human Microbiome Project (HMP) Reference Genomes	Bacteroides sp. 4_3_47FAA	Broad Institute	646206274	Bacteroidetes	Bacteroidia	Bacteroidales	Bacteroidaceae	Bacteroides	Bacteroides sp. 4_3_47FAA	0	Newbler v. 2.0.0 PostRelease-1/21/2009	457394	32443	4_3_47FAA	Host-associated	Human	Large intestine	Digestive system	Host, Human fecal, Human intestinal microflora	Homo sapiens	Anaerobe	Gastrointestinal tract	a	Fecal	5452289	4683
646206263	Bacteria	Permanent Draft	Human Microbiome Project (HMP) Reference Genomes	Bacteroides sp. 9_1_42FAA	Broad Institute	646206263	Bacteroidetes	Bacteroidia	Bacteroidales	Bacteroidaceae	Bacteroides	Bacteroides sp. 9_1_42FAA	0	Newbler v. 2.0.0 PostRelease-1/21/2009	457395	32445	9_1_42FAA	Host-associated	Human	Large intestine	Digestive system	Host, Human fecal, Human intestinal microflora	Homo sapiens	Anaerobe	Gastrointestinal tract	a	Fecal	5622644	4938
646206264	Bacteria	Permanent Draft	Human Microbiome Project (HMP) Reference Genomes	Bacteroides sp. D1	Broad Institute	646206264	Bacteroidetes	Bacteroidia	Bacteroidales	Bacteroidaceae	Bacteroides	Bacteroides sp. D1	0	Newbler v. 2.0.0 PostRelease-1/21/2009	556258	32447	D1	Host-associated	Human	Large intestine	Digestive system	Host, Human fecal, Human intestinal microflora	Homo sapiens	Anaerobe	Gastrointestinal tract	a	Fecal	5986762	4849
2562617173	Bacteria	Permanent Draft	Human Microbiome Project (HMP) Reference Genomes	Bacteroides sp. D2	Broad Institute	2562617173	Bacteroidetes	Bacteroidia	Bacteroidales	Bacteroidaceae	Bacteroides	Bacteroides sp. D2	35476	Newbler v. 2.1 PreRelease-4/28/2009	556259	0	D2	Host-associated	Human	Large intestine	Digestive system	Host, Human fecal, Human intestinal microflora	Homo sapiens	Anaerobe	Gastrointestinal tract	a	Fecal	6914757	5269
647533114	Bacteria	Permanent Draft	Human Microbiome Project (HMP) Reference Genomes	Bacteroides sp. D20	Broad Institute	647533114	Bacteroidetes	Bacteroidia	Bacteroidales	Bacteroidaceae	Bacteroides	Bacteroides sp. D20	0	Newbler v. 2.0.0 PostRelease-1/21/2009	585543	38355	D20	Host-associated	Human	Unclassified	Digestive system	Host, Human intestinal microflora	Homo sapiens	Anaerobe	Gastrointestinal tract	a	Unclassified	4487454	3715
648861004	Bacteria	Permanent Draft	Human Microbiome Project (HMP) Reference Genomes	Bacteroides sp. D22	Broad Institute	648861004	Bacteroidetes	Bacteroidia	Bacteroidales	Bacteroidaceae	Bacteroides	Bacteroides sp. D22	0	Newbler v. 2.1 PreRelease-4/28/2009	585544	41953	D22	Host-associated	Human	Unclassified	Digestive system	Host	Homo sapiens	Anaerobe	Gastrointestinal tract	a	Unclassified	6344045	5004
641736196	Bacteria	Permanent Draft	Human Microbiome Project (HMP) Reference Genomes	Bacteroides stercoris ATCC 43183	Washington University in St. Louis	641736196	Bacteroidetes	Bacteroidia	Bacteroidales	Bacteroidaceae	Bacteroides	Bacteroides stercoris	0	Newbler, PCAP	449673	19859	VPI B5-21, ATCC 43183	Host-associated	Human	Large intestine	Digestive system	Feces, Gastrointestinal tract, Host, Human fecal, Human intestinal microflora	Homo sapiens	Anaerobe	Gastrointestinal tract	a	Fecal	4009229	3846
2515154063	Bacteria	Permanent Draft	Genomic variation in Bacteroides isolates	Bacteroides thetaiotaomicron NLAE-zl-H207	Iowa State University	2515154063	Bacteroidetes	Bacteroidia	Bacteroidales	Bacteroidaceae	Bacteroides	Bacteroides thetaiotaomicron	9529	Velvet v. 1.0.17	818	0	NLAE-zl-H207	Host-associated	Human	Unclassified	Digestive system	Animal gastrointestinal tract, Host	Homo sapiens	Anaerobe	Gastrointestinal tract	Rectal	Unclassified	6187521	4980
2515154066	Bacteria	Permanent Draft	Genomic variation in Bacteroides isolates	Bacteroides thetaiotaomicron NLAE-zl-H463	Iowa State University	2515154066	Bacteroidetes	Bacteroidia	Bacteroidales	Bacteroidaceae	Bacteroides	Bacteroides thetaiotaomicron	9532	Velvet v. 1.0.17	818	0	NLAE-zl-H463	Host-associated	Human	Unclassified	Digestive system	Animal gastrointestinal tract, Host	Homo sapiens	Anaerobe	Gastrointestinal tract	Rectal	Unclassified	6796854	5866
2515154067	Bacteria	Permanent Draft	Genomic variation in Bacteroides isolates	Bacteroides thetaiotaomicron NLAE-zl-H492	Iowa State University	2515154067	Bacteroidetes	Bacteroidia	Bacteroidales	Bacteroidaceae	Bacteroides	Bacteroides thetaiotaomicron	9533	Velvet v. 1.0.17	818	0	NLAE-zl-H492	Host-associated	Human	Unclassified	Digestive system	Animal gastrointestinal tract, Host	Homo sapiens	Anaerobe	Gastrointestinal tract	Rectal	Unclassified	6792460	5906
637000026	Bacteria	Finished	Bacteroides thetaiotaomicron VPI-5482	Bacteroides thetaiotaomicron VPI-5482	Washington University in St. Louis	637000026	Bacteroidetes	Bacteroidia	Bacteroidales	Bacteroidaceae	Bacteroides	Bacteroides thetaiotaomicron	0	Phred-Phrap-Consed, MapLink	226186	399	VPI-5482	Host-associated	Animal	Fecal	Digestive system	Feces, Gastrointestinal tract, Host, Intestinal tract	Homo sapiens	Obligate anaerobe	Gastrointestinal tract	Intestinal tract	Unclassified	6293399	4917
2600255085	Bacteria	Permanent Draft	Culturomics: study of the human digestive flora	Bacteroides timonensis AP1	European Bioinformatics Institute	2600255085	Bacteroidetes	Bacteroidia	Bacteroidales	Bacteroidaceae	Bacteroides	Bacteroides timonensis	55650	gsAssembler	1203465	0	AP1	Host-associated	Human	Large intestine	Digestive system	Feces	Homo sapiens	Anaerobe	a	a	Fecal	7017222	5785
641380447	Bacteria	Permanent Draft	Human Microbiome Project (HMP) Reference Genomes	Bacteroides uniformis ATCC 8492	Washington University in St. Louis	641380447	Bacteroidetes	Bacteroidia	Bacteroidales	Bacteroidaceae	Bacteroides	Bacteroides uniformis	0	PCAP	411479	18195	ATCC 8492	Host-associated	Human	Large intestine	Digestive system	Groundwater, Host, Human fecal, Human intestinal microflora	Homo sapiens	Anaerobe	Gastrointestinal tract	a	Fecal	4717497	4729
640753008	Bacteria	Finished	Bacteroides vulgatus ATCC 8482	Bacteroides vulgatus ATCC 8482	Washington University in St. Louis	640753008	Bacteroidetes	Bacteroidia	Bacteroidales	Bacteroidaceae	Bacteroides	Bacteroides vulgatus	0	Phrap-Consed, PCAP	435590	13378	ATCC 8482	Host-associated	Human	Large intestine	Digestive system	Feces, Gastrointestinal tract, Host, Intestinal tract	Homo sapiens	Anaerobe	Gastrointestinal tract	Intestinal tract	Fecal	5163189	4194
647000214	Bacteria	Permanent Draft	Human Microbiome Project (HMP) Reference Genomes	Bacteroides vulgatus PC510	J. Craig Venter Institute (JCVI)	647000214	Bacteroidetes	Bacteroidia	Bacteroidales	Bacteroidaceae	Bacteroides	Bacteroides vulgatus	0	Newbler v. 1.1.03.24-64-7	702446	42763	PC510	Host-associated	Human	Large intestine	Digestive system	Host, Intestinal tract	Homo sapiens	Anaerobe	Gastrointestinal tract	Intestinal tract	Fecal	4781702	4022
647000215	Bacteria	Permanent Draft	Human Microbiome Project (HMP) Reference Genomes	Bacteroides xylanisolvens SD CC 1b	J. Craig Venter Institute (JCVI)	647000215	Bacteroidetes	Bacteroidia	Bacteroidales	Bacteroidaceae	Bacteroides	Bacteroides xylanisolvens	0	Newbler v. 1.1.03.24-64-7	702447	42773	SD CC 1b	Host-associated	Human	Unclassified	Unclassified	Host	Homo sapiens	Anaerobe	Gastrointestinal tract	Intestinal tract	Unclassified	6059812	4982
650377911	Bacteria	Finished	Human Microbiome Project (HMP) Reference Genomes	Bacteroides xylanisolvens XB1A	Wellcome Trust Sanger Institute	650377911	Bacteroidetes	Bacteroidia	Bacteroidales	Bacteroidaceae	Bacteroides	Bacteroides xylanisolvens	0	a	657309	39177	XB1A	Host-associated	Human	Large intestine	Digestive system	Feces, Gastrointestinal tract, Host	Homo sapiens	Anaerobe	Gastrointestinal tract	a	Fecal	5976145	4466
2529292932	Bacteria	Permanent Draft	Human Microbiome Project (HMP) Reference Genomes	Barnesiella intestinihominis YIT 11860	Broad Institute	2529292932	Bacteroidetes	Bacteroidia	Bacteroidales	Barnesiellaceae	Barnesiella	Barnesiella intestinihominis	16974	ALLPATHS v. R42667	742726	0	YIT 11860	Host-associated	Human	Large intestine	Digestive system	Host, Human intestinal microflora	Homo sapiens	Anaerobe	Gastrointestinal tract	Intestinal tract	Fecal	3433706	2880
637000028	Bacteria	Finished	Bartonella sequencing, Uppsala University	Bartonella quintana Toulouse	Uppsala University	637000028	Proteobacteria	Alphaproteobacteria	Rhizobiales	Bartonellaceae	Bartonella	Bartonella quintana	0	Phred-Phrap-Consed	283165	44	Toulouse	Host-associated	Unclassified	Unclassified	Unclassified	Gut of the body louse, Host	Homo sapiens	Aerobe	Gastrointestinal tract	Gut	Unclassified	1581384	1359
639633010	Bacteria	Finished	Bifidobacterium adolescentis ATCC 15703	Bifidobacterium adolescentis ATCC 15703	Gifu University	639633010	Actinobacteria	Actinobacteria	Bifidobacteriales	Bifidobacteriaceae	Bifidobacterium	Bifidobacterium adolescentis	0	a	367928	16321	ATCC 15703	Host-associated	Human	Unclassified	Digestive system	Host, Intestinal tract	Homo sapiens	Anaerobe	Gastrointestinal tract	Intestinal tract	Unclassified	2089645	1709
640963015	Bacteria	Permanent Draft	Human Microbiome Project (HMP) Reference Genomes	Bifidobacterium adolescentis L2-32	Washington University in St. Louis	640963015	Actinobacteria	Actinobacteria	Bifidobacteriales	Bifidobacteriaceae	Bifidobacterium	Bifidobacterium adolescentis	0	PCAP	411481	18197	L2-32	Host-associated	Human	Large intestine	Digestive system	Feces, Gastrointestinal tract, Host, Human fecal, Human intestinal microflora	Homo sapiens	Anaerobe	Gastrointestinal tract	a	Fecal	2385710	2508
2700989373	Bacteria	Permanent Draft	Comparative genomic analysis of multiple type strains of the genus Bifidobacterium	Bifidobacterium angulatum DSM 20098	Inner Mongolia Agricultural University	2700989373	Actinobacteria	Actinobacteria	Bifidobacteriales	Bifidobacteriaceae	Bifidobacterium	Bifidobacterium angulatum	99068	SOAPdenovo v. 2.01	518635	0	DSM 20098	Host-associated	Human	Large intestine	Digestive system	Feces, Gastrointestinal tract, Host, Human fecal, Human intestinal microflora	Homo sapiens	Anaerobe	Gastrointestinal tract	a	Fecal	1990282	1635
2531839190	Bacteria	Permanent Draft	Bifidobacterium animalis animalis lactis BS 01	Bifidobacterium animalis animalis lactis BS 01	Probiotical Spa	2531839190	Actinobacteria	Actinobacteria	Bifidobacteriales	Bifidobacteriaceae	Bifidobacterium	Bifidobacterium animalis	17517	Newbler v. 2.6	911598	0	BS 01	Host-associated	Human	Large intestine	Digestive system	Host, Human vaginal microflora	Homo sapiens	Anaerobe	a	a	Fecal	1932387	1628
643348515	Bacteria	Finished	Bifidobacterium animalis lactis AD011	Bifidobacterium animalis lactis AD011	Korea Research Institute of Bioscience and Biotechnology	643348515	Actinobacteria	Actinobacteria	Bifidobacteriales	Bifidobacteriaceae	Bifidobacterium	Bifidobacterium animalis	0	Phred-Phrap-Consed	442563	19423	AD011	Host-associated	Human	Large intestine	Digestive system	Host, Human fecal, Intestinal tract	Homo sapiens	Anaerobe	Gastrointestinal tract	a	Fecal	1933695	1587
646862308	Bacteria	Finished	Bifidobacterium animalis lactis BB-12	Bifidobacterium animalis lactis BB-12	Integrated Genomics	646862308	Actinobacteria	Actinobacteria	Bifidobacteriales	Bifidobacteriaceae	Bifidobacterium	Bifidobacterium animalis	0	a	552531	42883	BB-12	Host-associated	Human	Unclassified	Unclassified	Host, Intestinal tract	Homo sapiens	Anaerobe	Gastrointestinal tract	a	Unclassified	1942198	1706
644736329	Bacteria	Finished	Bifidobacterium animalis lactis Bl-04, ATCC SD5219	Bifidobacterium animalis lactis Bl-04, ATCC SD5219	Danisco France SAS, Pennsylvania State University, Danisco Inc.	644736329	Actinobacteria	Actinobacteria	Bifidobacteriales	Bifidobacteriaceae	Bifidobacterium	Bifidobacterium animalis	0	a	580050	32897	Bl-04, ATCC SD5219	Host-associated	Human	Large intestine	Digestive system	Feces, Gastrointestinal tract, Host, Intestinal tract	Homo sapiens	Anaerobe	Gastrointestinal tract	a	Fecal	1938709	1631
651053004	Bacteria	Finished	Bifidobacterium animalis lactis CNCM I-2494	Bifidobacterium animalis lactis CNCM I-2494	Washington University	651053004	Actinobacteria	Actinobacteria	Bifidobacteriales	Bifidobacteriaceae	Bifidobacterium	Bifidobacterium animalis	0	a	1042403	67865	CNCM I-2494	Host-associated	Unclassified	Unclassified	Unclassified	Host, Human intestinal microflora	Homo sapiens	Anaerobe	Gastrointestinal tract	a	Unclassified	1943113	1724
644736330	Bacteria	Finished	Bifidobacterium animalis lactis DSM 10140	Bifidobacterium animalis lactis DSM 10140	Pennsylvania State University, Danisco Inc., Danisco France SAS	644736330	Actinobacteria	Actinobacteria	Bifidobacteriales	Bifidobacteriaceae	Bifidobacterium	Bifidobacterium animalis	0	Newbler	555970	32893	DSM 10140	Engineered	Food production	Unclassified	Dairy products	Host, Intestinal tract	Homo sapiens	Anaerobe	Gastrointestinal tract	a	Unclassified	1938483	1629
641736235	Bacteria	Permanent Draft	Bifidobacterium animalis lactis HN019	Bifidobacterium animalis lactis HN019	Fonterra Research Centre, University of Otago	641736235	Actinobacteria	Actinobacteria	Bifidobacteriales	Bifidobacteriaceae	Bifidobacterium	Bifidobacterium animalis	0	Blac v. 1.0	486409	28807	HN019	Host-associated	Unclassified	Unclassified	Unclassified	Host, Human intestinal microflora	Homo sapiens	Anaerobe	Gastrointestinal tract	a	Unclassified	1915892	1632
646862309	Bacteria	Finished	Bifidobacterium animalis lactis V9	Bifidobacterium animalis lactis V9	Inner Mongolia Light Industrial Institute of Research, China, Beijing Genomics Institute (BGI), Shanghai Jiao Tong University, Inner Mongolia Agricultural University	646862309	Actinobacteria	Actinobacteria	Bifidobacteriales	Bifidobacteriaceae	Bifidobacterium	Bifidobacterium animalis	0	Newbler	573236	32515	V9	Host-associated	Human	Large intestine	Digestive system	Feces, Gastrointestinal tract, Host, Intestinal tract	Homo sapiens	Anaerobe	Gastrointestinal tract	Intestinal tract	Fecal	1944050	1636
2541047090	Bacteria	Permanent Draft	Human Microbiome Project (HMP) Reference Genomes	Bifidobacterium bifidum ATCC 29521	Washington University in St. Louis	2541047090	Actinobacteria	Actinobacteria	Bifidobacteriales	Bifidobacteriaceae	Bifidobacterium	Bifidobacterium bifidum	20581	Velvet v. 1.1.06	500634	0	ATCC 29521	Host-associated	Human	Large intestine	Digestive system	Feces, Gastrointestinal tract, Host, Human fecal, Human intestinal microflora	Homo sapiens	Anaerobe	Gastrointestinal tract	a	Fecal	2198551	2165
2526164719	Bacteria	Finished	Bifidobacterium bifidum BGN4	Bifidobacterium bifidum BGN4	Korea Research Institute of Bioscience and Biotechnology	2526164719	Actinobacteria	Actinobacteria	Bifidobacteriales	Bifidobacteriaceae	Bifidobacterium	Bifidobacterium bifidum	15187	a	484020	0	BGN4	Host-associated	Human	Large intestine	Digestive system	Feces, Gastrointestinal tract, Host, Intestinal tract	Homo sapiens	Anaerobe	Gastrointestinal tract	a	Fecal	2223664	1896
2519899591	Bacteria	Permanent Draft	Bifidobacterium bifidum IF10/10	Bifidobacterium bifidum IF10/10	Dairy Institute of Asturias (IPLA), The Higher Council for Scientific Research (CSIC)	2519899591	Actinobacteria	Actinobacteria	Bifidobacteriales	Bifidobacteriaceae	Bifidobacterium	Bifidobacterium bifidum	12149	Velvet v. 1.2.05	1207543	0	IF10/10	Host-associated	Human	Large intestine	Digestive system	a	Homo sapiens	a	a	a	Fecal	2138334	2219
643886040	Bacteria	Permanent Draft	Human Microbiome Project (HMP) Reference Genomes	Bifidobacterium bifidum NCIMB 41171	Broad Institute	643886040	Actinobacteria	Actinobacteria	Bifidobacteriales	Bifidobacteriaceae	Bifidobacterium	Bifidobacterium bifidum	0	Newbler v. 2.0.0 PostRelease-1/21/2009	398513	30055	NCIMB 41171	Host-associated	Human	Large intestine	Digestive system	Feces, Gastrointestinal tract, Host, Human fecal, Human intestinal microflora	Homo sapiens	Anaerobe	Gastrointestinal tract	a	Fecal	2186140	1889
649633015	Bacteria	Finished	Bifidobacterium bifidum PRL2010	Bifidobacterium bifidum PRL2010	University of Parma	649633015	Actinobacteria	Actinobacteria	Bifidobacteriales	Bifidobacteriaceae	Bifidobacterium	Bifidobacterium bifidum	0	a	702459	42863	PRL2010	Host-associated	Human	Large intestine	Digestive system	Feces, Gastrointestinal tract, Host, Intestinal tract	Homo sapiens	Anaerobe	Gastrointestinal tract	a	Fecal	2214656	1767
649633016	Bacteria	Finished	Bifidobacterium bifidum S17	Bifidobacterium bifidum S17	Eurofins Medigenomix GmbH	649633016	Actinobacteria	Actinobacteria	Bifidobacteriales	Bifidobacteriaceae	Bifidobacterium	Bifidobacterium bifidum	0	a	883062	51963	S17	Host-associated	Human	Large intestine	Digestive system	Host, Human intestinal microflora	Homo sapiens	Anaerobe	Gastrointestinal tract	Gut	Fecal	2186882	1845
2513237170	Bacteria	Permanent Draft	Infant gut Bifidobacterium isolates	Bifidobacterium bifidum SC555	University of California, Davis	2513237170	Actinobacteria	Actinobacteria	Bifidobacteriales	Bifidobacteriaceae	Bifidobacterium	Bifidobacterium bifidum	8631	CLC bio	1681	0	SC555	Host-associated	Human	Large intestine	Digestive system	Human intestinal microflora	Homo sapiens	Anaerobe	Gastrointestinal tract	Intestinal tract	Fecal	2237461	1894
2547132112	Bacteria	Permanent Draft	Bifidobacterium breve DPC 6330	Bifidobacterium breve DPC 6330	Teagasc	2547132112	Actinobacteria	Actinobacteria	Bifidobacteriales	Bifidobacteriaceae	Bifidobacterium	Bifidobacterium breve	23697	Newbler v. 2.3	1074482	0	DPC 6330	Host-associated	Human	Large intestine	Digestive system	Host	Homo sapiens	a	Gastrointestinal tract	a	Fecal	2386233	2142
643886102	Bacteria	Permanent Draft	Human Microbiome Project (HMP) Reference Genomes	Bifidobacterium breve DSM 20213, JCM 1192	Washington University in St. Louis	643886102	Actinobacteria	Actinobacteria	Bifidobacteriales	Bifidobacteriaceae	Bifidobacterium	Bifidobacterium breve	0	Newbler v. 2.0.00.20	518634	29259	S1	Host-associated	Human	Unclassified	Digestive system	Host, Human fecal, Human intestinal microflora	Homo sapiens	Anaerobe	Gastrointestinal tract	a	Unclassified	2297799	2308
2588253744	Bacteria	Finished	Bifidobacterium breve JCM 7019	Bifidobacterium breve JCM 7019	University College Cork	2588253744	Actinobacteria	Actinobacteria	Bifidobacteriales	Bifidobacteriaceae	Bifidobacterium	Bifidobacterium breve	46881	Newbler; Abyss; v. Nov. 2012	1385940	0	JCM 7019	Host-associated	Human	Large intestine	Digestive system	Human intestinal microflora	Homo sapiens	Anaerobe	Gastrointestinal tract	Intestinal tract	Fecal	2359009	1976
2513237169	Bacteria	Permanent Draft	Infant gut Bifidobacterium isolates	Bifidobacterium breve SC154	University of California, Davis	2513237169	Actinobacteria	Actinobacteria	Bifidobacteriales	Bifidobacteriaceae	Bifidobacterium	Bifidobacterium breve	8630	CLC bio	1685	0	SC154	Host-associated	Human	Large intestine	Digestive system	Human intestinal microflora	Homo sapiens	Anaerobe	Gastrointestinal tract	Intestinal tract	Fecal	4487563	4894
2513237167	Bacteria	Permanent Draft	Infant gut Bifidobacterium isolates	Bifidobacterium breve SC95	University of California, Davis	2513237167	Actinobacteria	Actinobacteria	Bifidobacteriales	Bifidobacteriaceae	Bifidobacterium	Bifidobacterium breve	8628	CLC bio	1685	0	SC95	Host-associated	Human	Large intestine	Digestive system	Human intestinal microflora	Homo sapiens	Anaerobe	Gastrointestinal tract	Intestinal tract	Fecal	2331551	2039
651053006	Bacteria	Finished	Bifidobacterium breve UCC2003 (NCIMB8807)	Bifidobacterium breve UCC2003 (NCIMB8807)	University College Cork	651053006	Actinobacteria	Actinobacteria	Bifidobacteriales	Bifidobacteriaceae	Bifidobacterium	Bifidobacterium breve	0	a	326426	13487	UCC2003 (NCIMB8807)	Host-associated	Human	Large intestine	Digestive system	Host, Intestinal tract	Homo sapiens	Anaerobe	Gastrointestinal tract	a	Fecal	2422684	1914
642979312	Bacteria	Permanent Draft	Human Microbiome Project (HMP) Reference Genomes	Bifidobacterium catenulatum DSM 16992, JCM 1194, LMG 11043	Washington University in St. Louis	642979312	Actinobacteria	Actinobacteria	Bifidobacteriales	Bifidobacteriaceae	Bifidobacterium	Bifidobacterium catenulatum	0	Newbler v. 2.0.00.20	566552	30749	B669	Host-associated	Human	Large intestine	Digestive system	Host, Human fecal, Human intestinal microflora	Homo sapiens	Anaerobe	Gastrointestinal tract	a	Fecal	2058429	2009
641736189	Bacteria	Permanent Draft	Human Microbiome Project (HMP) Reference Genomes	Bifidobacterium dentium ATCC 27678	Washington University in St. Louis	641736189	Actinobacteria	Actinobacteria	Bifidobacteriales	Bifidobacteriaceae	Bifidobacterium	Bifidobacterium dentium	0	Newbler, PCAP	473819	20555	ATCC 27678	Host-associated	Human	Large intestine	Digestive system	Feces, Gastrointestinal tract, Host, Human fecal, Human intestinal microflora	Homo sapiens	Anaerobe	Gastrointestinal tract	a	Fecal	2642081	2499
2522572151	Bacteria	Permanent Draft	Comparative genomics of Bifidobacterium loongum species	Bifidobacterium longum D2957	Utah State University	2522572151	Actinobacteria	Actinobacteria	Bifidobacteriales	Bifidobacteriaceae	Bifidobacterium	Bifidobacterium longum	13452	Newbler v. 5-9-2011	1298922	0	D2957	Host-associated	Human	Large intestine	Digestive system	Host	Homo sapiens	Facultative	Gastrointestinal tract	Intestinal tract	Fecal	2330229	2073
642555107	Bacteria	Finished	Lactic Acid Bacteria	Bifidobacterium longum DJO10A	DOE Joint Genome Institute (JGI)	642555107	Actinobacteria	Actinobacteria	Bifidobacteriales	Bifidobacteriaceae	Bifidobacterium	Bifidobacterium longum	0	Phred-Phrap v. 4.24 SPS-Consed v. 20.0	205913	18773	DJO10A	Host-associated	Human	Unclassified	Unclassified	Host, Intestinal tract	Homo sapiens	Anaerobe	Gastrointestinal tract	a	Unclassified	2389526	2074
649633017	Bacteria	Finished	Human Microbiome Project (HMP) Reference Genomes	Bifidobacterium longum infantis 157F-NC	University of Tokyo	649633017	Actinobacteria	Actinobacteria	Bifidobacteriales	Bifidobacteriaceae	Bifidobacterium	Bifidobacterium longum	0	Phred-Phrap-Consed	565040	32051	157F-NC	Host-associated	Human	Large intestine	Digestive system	Host	Homo sapiens	Anaerobe	Gastrointestinal tract	a	Fecal	2408831	2070
651053007	Bacteria	Finished	Human Microbiome Project (HMP) Reference Genomes	Bifidobacterium longum infantis JCM 1222	University of Tokyo	651053007	Actinobacteria	Actinobacteria	Bifidobacteriales	Bifidobacteriaceae	Bifidobacterium	Bifidobacterium longum	0	a	391904	32049	JCM 1222	Host-associated	Human	Unclassified	Digestive system	Feces, Gastrointestinal tract, Host, Human, Human fecal, Intestinal tract	Homo sapiens	Anaerobe	Gastrointestinal tract	a	Unclassified	2828958	2641
2513237168	Bacteria	Permanent Draft	Infant gut Bifidobacterium isolates	Bifidobacterium longum infantis SC142	University of California, Davis	2513237168	Actinobacteria	Actinobacteria	Bifidobacteriales	Bifidobacteriaceae	Bifidobacterium	Bifidobacterium longum	8629	CLC bio	1682	0	SC142	Host-associated	Human	Large intestine	Digestive system	Human intestinal microflora	Homo sapiens	Anaerobe	Gastrointestinal tract	Intestinal tract	Fecal	2779798	2628
643886140	Bacteria	Permanent Draft	Human Microbiome Project (HMP) Reference Genomes	Bifidobacterium longum longum ATCC 55813	Baylor College of Medicine	643886140	Actinobacteria	Actinobacteria	Bifidobacteriales	Bifidobacteriaceae	Bifidobacterium	Bifidobacterium longum	0	Newbler v. 1.1.03.24	548480	31437	ATCC 55813	Host-associated	Human	Large intestine	Digestive system	Feces, Gastrointestinal tract, Host, Human fecal, Human intestinal microflora	Homo sapiens	Anaerobe	Gastrointestinal tract	Gut	Fecal	2372858	2168
649633018	Bacteria	Finished	Bifidobacterium longum longum BBMN68	Bifidobacterium longum longum BBMN68	Beijing Genomics Institute (BGI)	649633018	Actinobacteria	Actinobacteria	Bifidobacteriales	Bifidobacteriaceae	Bifidobacterium	Bifidobacterium longum	0	a	890402	53143	BBMN68	Host-associated	Human	Large intestine	Digestive system	Host	Homo sapiens	a	Gastrointestinal tract	Intestinal tract	Fecal	2265943	1870
643886216	Bacteria	Permanent Draft	Human Microbiome Project (HMP) Reference Genomes	Bifidobacterium longum longum CCUG 52486	Broad Institute	643886216	Actinobacteria	Actinobacteria	Bifidobacteriales	Bifidobacteriaceae	Bifidobacterium	Bifidobacterium longum	0	Newbler v. 2.0.0 PostRelease-1/21/2009	537937	30065	CCUG 52486	Host-associated	Human	Large intestine	Digestive system	Feces, Gastrointestinal tract, Host	Homo sapiens	Anaerobe	Gastrointestinal tract	Gut	Fecal	2453376	2179
2627853716	Bacteria	Permanent Draft	Bifidobacterium longum subsp. longum CECT 7347	Bifidobacterium longum longum CECT 7347	Biopolis	2627853716	Actinobacteria	Actinobacteria	Bifidobacteriales	Bifidobacteriaceae	Bifidobacterium	Bifidobacterium longum	68853	a	1205679	0	CECT 7347	Host-associated	Human	Large intestine	Digestive system	a	Homo sapiens	a	a	a	Fecal	2327220	2078
650377912	Bacteria	Finished	Human Microbiome Project (HMP) Reference Genomes	Bifidobacterium longum longum F8	Wellcome Trust Sanger Institute	650377912	Actinobacteria	Actinobacteria	Bifidobacteriales	Bifidobacteriaceae	Bifidobacterium	Bifidobacterium longum	0	a	722911	45963	F8	Host-associated	Human	Large intestine	Digestive system	Feces, Gastrointestinal tract, Host, Human fecal	Homo sapiens	Anaerobe	Gastrointestinal tract	a	Fecal	2384987	1744
649633019	Bacteria	Finished	Human Microbiome Project (HMP) Reference Genomes	Bifidobacterium longum longum JCM 1217	University of Tokyo	649633019	Actinobacteria	Actinobacteria	Bifidobacteriales	Bifidobacteriaceae	Bifidobacterium	Bifidobacterium longum	0	a	565042	32047	JCM 1217	Host-associated	Human	Unclassified	Digestive system	Host	Homo sapiens	Anaerobe	Gastrointestinal tract	Intestinal tract	Unclassified	2385164	2009
646564512	Bacteria	Finished	Bifidobacterium longum longum JDM301	Bifidobacterium longum longum JDM301	Shanghai Jiao Tong University	646564512	Actinobacteria	Actinobacteria	Bifidobacteriales	Bifidobacteriaceae	Bifidobacterium	Bifidobacterium longum	0	Phred-Phrap-Consed	759350	47579	JDM301	Host-associated	Unclassified	Unclassified	Unclassified	Host, Human vaginal microflora	Homo sapiens	a	Gastrointestinal tract	Gut	Unclassified	2477838	2022
2513237171	Bacteria	Permanent Draft	Infant gut Bifidobacterium isolates	Bifidobacterium longum longum SC596	University of California, Davis	2513237171	Actinobacteria	Actinobacteria	Bifidobacteriales	Bifidobacteriaceae	Bifidobacterium	Bifidobacterium longum	8632	CLC bio	1679	0	SC596	Host-associated	Human	Large intestine	Digestive system	Human intestinal microflora	Homo sapiens	Anaerobe	Gastrointestinal tract	Intestinal tract	Fecal	2604618	2251
2513237172	Bacteria	Permanent Draft	Infant gut Bifidobacterium isolates	Bifidobacterium longum longum SC664	University of California, Davis	2513237172	Actinobacteria	Actinobacteria	Bifidobacteriales	Bifidobacteriaceae	Bifidobacterium	Bifidobacterium longum	8633	CLC bio	1679	0	SC664	Host-associated	Human	Large intestine	Digestive system	Human intestinal microflora	Homo sapiens	Anaerobe	Gastrointestinal tract	Intestinal tract	Fecal	2475799	2099
637000031	Bacteria	Finished	Bifidobacterium longum NCC2705	Bifidobacterium longum NCC2705	University of Georgia, Nestle Research Center	637000031	Actinobacteria	Actinobacteria	Bifidobacteriales	Bifidobacteriaceae	Bifidobacterium	Bifidobacterium longum	0	SeqMan	206672	328	NCC2705	Host-associated	Human	Large intestine	Digestive system	Feces, Gastrointestinal tract, Host, Intestinal tract	Homo sapiens	Anaerobe	Gastrointestinal tract	a	Fecal	2260266	1805
643348516	Bacteria	Finished	Bifidobacterium longum infantis	Bifidobacterium longum sv. Infantis	DOE Joint Genome Institute (JGI)	643348516	Actinobacteria	Actinobacteria	Bifidobacteriales	Bifidobacteriaceae	Bifidobacterium	Bifidobacterium longum	0	Phrap 4.24 SPS-Consed v. 20.0, Paracel Genome Assembler v. 2.6.2, ARACHNE v. 2.0	391904	17189	a	Host-associated	Human	Large intestine	Digestive system	Feces, Gastrointestinal tract, Host, Human, Human fecal, Intestinal tract	Homo sapiens	Anaerobe	Gastrointestinal tract	a	Fecal	2832748	2577
649989916	Bacteria	Permanent Draft	Human Microbiome Project (HMP) Reference Genomes	Bifidobacterium sp. 12_1_47BFAA	Broad Institute	649989916	Actinobacteria	Actinobacteria	Bifidobacteriales	Bifidobacteriaceae	Bifidobacterium	Bifidobacterium sp. 12_1_47BFAA	0	Newbler v. 2.1-PreRelease-4/28/2009	469594	41959	12_1_47BFAA	Host-associated	Human	Large intestine	Digestive system	Feces, Gastrointestinal tract, Host	Homo sapiens	Anaerobe	Gastrointestinal tract	Sigmoid colon	Fecal	2401436	2110
2513237322	Bacteria	Permanent Draft	Human Microbiome Project (HMP) Reference Genomes	Bilophila sp. 4_1_30	Broad Institute	2513237322	Proteobacteria	Deltaproteobacteria	Desulfovibrionales	Desulfovibrionaceae	Bilophila	Bilophila sp. 4_1_30	8816	Newbler v. 2.3 PostRelease-11/19/2009	693988	41961	4_1_30	Host-associated	Human	Large intestine	Digestive system	Feces, Gastrointestinal tract, Host, Human fecal, Human intestinal microflora	Homo sapiens	Anaerobe	Gastrointestinal tract	a	Fecal	4470170	4172
2562617176	Bacteria	Permanent Draft	Human Microbiome Project (HMP) Reference Genomes	Bilophila wadsworthia 3_1_6	Broad Institute	2562617176	Proteobacteria	Deltaproteobacteria	Desulfovibrionales	Desulfovibrionaceae	Bilophila	Bilophila wadsworthia	35479	Newbler Software v. 2.1-PreRelease-4/28/2009	563192	0	3_1_6	Host-associated	Human	Large intestine	Digestive system	Feces, Gastrointestinal tract, Host, Human fecal, Human intestinal microflora	Homo sapiens	Anaerobe	Gastrointestinal tract	Sigmoid colon	Fecal	4391094	3861
2562617096	Bacteria	Permanent Draft	Human Microbiome Project (HMP) Reference Genomes	Blautia hansenii VPI C7-24, DSM 20583	Washington University in St. Louis	2562617096	Firmicutes	Clostridia	Clostridiales	Lachnospiraceae	Blautia	Blautia hansenii	35399	Newbler v. 2.0.00.20	537007	0	DSM 20583	Host-associated	Human	Large intestine	Digestive system	Feces, Gastrointestinal tract, Host, Human fecal, Human intestinal microflora	Homo sapiens	Anaerobe	Gastrointestinal tract	a	Fecal	3053221	3250
643886199	Bacteria	Permanent Draft	Human Microbiome Project (HMP) Reference Genomes	Blautia hydrogenotrophica DSM 10507	Washington University in St. Louis	643886199	Firmicutes	Clostridia	Clostridiales	Lachnospiraceae	Blautia	Blautia hydrogenotrophica	0	Newbler v. 2.0.0 PostRelease-10/28/2008	476272	21007	DSM 10507	Host-associated	Human	Large intestine	Digestive system	Feces, Gastrointestinal tract, Host, Human intestinal microflora	Homo sapiens	Anaerobe	Gastrointestinal tract	Intestinal tract	Fecal	3565428	3931
650377967	Bacteria	Finished	Human Microbiome Project (HMP) Reference Genomes	Blautia obeum A2-162	Wellcome Trust Sanger Institute	650377967	Firmicutes	Clostridia	Clostridiales	Lachnospiraceae	Blautia	Blautia obeum	0	a	657314	39167	A2-162	Host-associated	Unclassified	Unclassified	Unclassified	Host	Homo sapiens	Anaerobe	Gastrointestinal tract	a	Unclassified	3757491	3210
640963024	Bacteria	Permanent Draft	Human Microbiome Project (HMP) Reference Genomes	Blautia obeum ATCC 29174	Washington University in St. Louis	640963024	Firmicutes	Clostridia	Clostridiales	Lachnospiraceae	Blautia	Blautia obeum	0	Newbler, PCAP	411459	18147	ATCC 29174	Host-associated	Human	Large intestine	Digestive system	Feces, Gastrointestinal tract, Host, Human intestinal microflora	Homo sapiens	Anaerobe	Gastrointestinal tract	a	Fecal	3624708	4240
2515154176	Bacteria	Permanent Draft	Genomic Encyclopedia of Type Strains, Phase I: the one thousand microbial genomes (KMG-I) project	Blautia producta ATCC 27340	DOE Joint Genome Institute (JGI)	2515154176	Firmicutes	Clostridia	Clostridiales	Lachnospiraceae	Blautia	Blautia producta	9683	Velvet v. 1.1.04, ALLPATHS v. R41043	1121114	0	ATCC 27340	Host-associated	Human	Large intestine	Digestive system	Host, Human	Homo sapiens	Anaerobe	Gastrointestinal tract	Gut	Fecal	6087376	5728
2524023161	Bacteria	Permanent Draft	Genomic Encyclopedia of Type Strains, Phase I: the one thousand microbial genomes (KMG-I) project	Blautia producta DSM 2950	DOE Joint Genome Institute (JGI)	2524023161	Firmicutes	Clostridia	Clostridiales	Lachnospiraceae	Blautia	Blautia producta	14148	Unknown program v. before 2013-04-10	1121114	0	DSM 2950	Host-associated	Human	Large intestine	Digestive system	Host, Human	Homo sapiens	Anaerobe	a	a	Fecal	6090652	5726
2541047504	Bacteria	Permanent Draft	Human Microbiome Project (HMP) Reference Genomes	Blautia sp. KLE 1732	Washington University in St. Louis	2541047504	Firmicutes	Clostridia	Clostridiales	Lachnospiraceae	Blautia	Blautia sp. KLE 1732	20996	Velvet v. 1.1.06	1226324	0	KLE 1732	Host-associated	Human	Large intestine	Digestive system	Feces, Gastrointestinal tract, Host	Homo sapiens	a	Gastrointestinal tract	Intestinal tract	Fecal	3568274	3835
2528768167	Bacteria	Permanent Draft	Genomic Encyclopedia of Type Strains, Phase I: the one thousand microbial genomes (KMG-I) project	Blautia wexlerae DSM 19850	DOE Joint Genome Institute (JGI)	2528768167	Firmicutes	Clostridia	Clostridiales	Lachnospiraceae	Blautia	Blautia wexlerae	16206	Unknown program v. before 2013-07-19	1121115	0	DSM 19850	Host-associated	Human	Large intestine	Digestive system	Host, Human	Homo sapiens	Anaerobe	a	a	Fecal	4510428	4297
2547132151	Bacteria	Permanent Draft	Brevibacillus sp. phR	Brevibacillus massiliensis phR	Aix-Marseille University	2547132151	Firmicutes	Bacilli	Bacillales	Paenibacillaceae	Brevibacillus	Brevibacillus massiliensis	23736	Newbler v. 2.5.3	1118054	0	phR	Host-associated	Human	Large intestine	Digestive system	a	Homo sapiens	Aerobe	Gastrointestinal tract	a	Fecal	4952787	5133
2547132136	Bacteria	Permanent Draft	Brevibacterium sp. JC43	Brevibacterium senegalense JC43	Centre National de la Recherche Scientifique (CNRS)	2547132136	Actinobacteria	Actinobacteria	Micrococcales	Brevibacteriaceae	Brevibacterium	Brevibacterium senegalense	23721	Newbler v. 2.5.3	1033736	0	JC43	Host-associated	Human	Large intestine	Digestive system	Host, Human fecal	Homo sapiens	Aerobe	Gastrointestinal tract	a	Fecal	3398858	3134
641736122	Bacteria	Permanent Draft	Sequencing Burkholderia strains - Naval Medical Research Center	Burkholderia oklahomensis EO147	Naval Medical Research Center	641736122	Proteobacteria	Betaproteobacteria	Burkholderiales	Burkholderiaceae	Burkholderia	Burkholderia oklahomensis	0	a	441163	19537	EO147	Host-associated	Human	Unclassified	Unclassified	Host	Homo sapiens	Aerobe	Gastrointestinal tract	a	a	7047157	7289
648861006	Bacteria	Permanent Draft	Human Microbiome Project (HMP) Reference Genomes	Burkholderiales bacterium 1_1_47	Broad Institute	648861006	Proteobacteria	Betaproteobacteria	Burkholderiales	unclassified	unclassified	Burkholderiales bacterium 1_1_47	0	Newbler v. 2.1 PreRelease-4/28/2009	469610	41965	1_1_47	Host-associated	Human	Large intestine	Digestive system	Feces, Gastrointestinal tract, Host	Homo sapiens	Facultative	Gastrointestinal tract	a	Fecal	2655653	2450
2537561731	Bacteria	Permanent Draft	Human Microbiome Project (HMP) Reference Genomes	Butyricicoccus pullicaecorum 1.2	Broad Institute	2537561731	Firmicutes	Clostridia	Clostridiales	Clostridiaceae	Butyricicoccus	Butyricicoccus pullicaecorum	19042	ALLPATHS v. R42787	1203606	0	1.2	Host-associated	Human	Large intestine	Digestive system	Host	Homo sapiens	a	Gastrointestinal tract	Intestinal tract	Fecal	3299517	3201
2757320918	Bacteria	Draft	Human fecal microbial communities from Minnesota, USA	Butyricicoccus sp. K4410.MGS-46	Mayo Clinic	2757320918	Firmicutes	Clostridia	Clostridiales	Clostridiaceae	Butyricicoccus	Butyricicoccus sp. K4410.MGS-46	162549	a	1828554	0	K4410.MGS-46	Host-associated	Human	Large intestine	Digestive system	Human fecal	Homo sapiens	a	a	a	Fecal	1877201	1762
645951834	Bacteria	Permanent Draft	Human Microbiome Project (HMP) Reference Genomes	Butyrivibrio crossotus DSM 2876	Washington University in St. Louis	645951834	Firmicutes	Clostridia	Clostridiales	Lachnospiraceae	Butyrivibrio	Butyrivibrio crossotus	0	a	511680	28999	DSM 2876	Host-associated	Human	Large intestine	Digestive system	Feces, Gastrointestinal tract, Host, Human fecal, Human intestinal microflora	Homo sapiens	Anaerobe	Gastrointestinal tract	a	Fecal	2482791	2546
650377919	Bacteria	Finished	Human Microbiome Project (HMP) Reference Genomes	Butyrivibrio fibrisolvens 16/4	Wellcome Trust Sanger Institute	650377919	Firmicutes	Clostridia	Clostridiales	Lachnospiraceae	Butyrivibrio	Butyrivibrio fibrisolvens	0	a	657324	39147	2018-04-16	Host-associated	Plants	Unclassified	Unclassified	Host	Homo sapiens	Anaerobe	Gastrointestinal tract	Gut	Unclassified	3164379	2966
648276627	Bacteria	Permanent Draft	Human Microbiome Project (HMP) Reference Genomes	Campylobacter coli JV20	Baylor College of Medicine	648276627	Proteobacteria	Epsilonproteobacteria	Campylobacterales	Campylobacteraceae	Campylobacter	Campylobacter coli	0	Newbler v. 2.0-01162009	864566	50513	JV20	Host-associated	Human	Unclassified	Unclassified	Blood, Host, Intestinal tract	Homo sapiens	Microaerophilic	Gastrointestinal tract	a	Unclassified	1678593	1818
640753009	Bacteria	Finished	Campylobacter concisus 13826	Campylobacter concisus 13826	J. Craig Venter Institute (JCVI)	640753009	Proteobacteria	Epsilonproteobacteria	Campylobacterales	Campylobacteraceae	Campylobacter	Campylobacter concisus	0	a	360104	17159	13826	Host-associated	Human	Large intestine	Digestive system	Feces, Gastrointestinal tract, Host, Wastewater	Homo sapiens	Microaerophilic	Gastrointestinal tract	a	Fecal	2099413	2180
640753010	Bacteria	Finished	Campylobacter curvus 525.92	Campylobacter curvus 525.92	J. Craig Venter Institute (JCVI)	640753010	Proteobacteria	Epsilonproteobacteria	Campylobacterales	Campylobacteraceae	Campylobacter	Campylobacter curvus	0	a	360105	17161	525.92	Host-associated	Human	Large intestine	Digestive system	Feces, Gastrointestinal tract, Host, Wastewater	Homo sapiens	Microaerophilic	Gastrointestinal tract	a	Fecal	1971264	2115
640753011	Bacteria	Finished	Campylobacter hominis ATCC BAA-381	Campylobacter hominis ATCC BAA-381	J. Craig Venter Institute (JCVI)	640753011	Proteobacteria	Epsilonproteobacteria	Campylobacterales	Campylobacteraceae	Campylobacter	Campylobacter hominis	0	a	360107	20083	ATCC BAA-381	Host-associated	Human	Large intestine	Digestive system	Feces, Gastrointestinal tract, Host	Homo sapiens	Microaerophilic	Gastrointestinal tract	a	Fecal	1714951	1798
2687453147	Bacteria	Finished	Campylobacter hyointestinalis subsp. hyointestinalis LMG 9260	Campylobacter hyointestinalis hyointestinalis HG K169, LMG 9260	U.S. Department of Agriculture	2687453147	Proteobacteria	Epsilonproteobacteria	Campylobacterales	Campylobacteraceae	Campylobacter	Campylobacter hyointestinalis	91840	Newbler v. 2.6	1031746	0	LMG 9260	Host-associated	Human	Large intestine	Digestive system	Feces, Gastrointestinal tract, Host	Homo sapiens	a	a	a	Fecal	1753385	1839
2554235044	Bacteria	Permanent Draft	Campylobacter jejuni sequencing project -Chinese Center for Disease Control and Prevention	Campylobacter jejuni BJ-CJD101	Chinese Center for Disease Control and Prevention	2554235044	Proteobacteria	Epsilonproteobacteria	Campylobacterales	Campylobacteraceae	Campylobacter	Campylobacter jejuni	25342	SOAPdenovo v. 1.06	1310162	0	BJ-CJD101	Host-associated	Human	Large intestine	Digestive system	a	Homo sapiens	a	a	a	Fecal	1610177	1685
640963041	Bacteria	Permanent Draft	Campylobacter jejuni jejuni CG8486	Campylobacter jejuni jejuni CG8486	Naval Medical Research Center	640963041	Proteobacteria	Epsilonproteobacteria	Campylobacterales	Campylobacteraceae	Campylobacter	Campylobacter jejuni	0	a	398000	17055	CG8486	Host-associated	Human	Unclassified	Unclassified	Host	Homo sapiens	Microaerophilic	Gastrointestinal tract	a	Unclassified	1597690	1459
2547132044	Bacteria	Permanent Draft	Campylobacter jejuni jejuni H22082	Campylobacter jejuni jejuni H22082	Massey University	2547132044	Proteobacteria	Epsilonproteobacteria	Campylobacterales	Campylobacteraceae	Campylobacter	Campylobacter jejuni	23628	Velvet v. 0.7.55	885274	0	H22082	Host-associated	Human	Large intestine	Digestive system	Host, Wastewater	Homo sapiens	Microaerophilic	Gastrointestinal tract	a	Fecal	1659123	1756
638341053	Bacteria	Permanent Draft	Campylobacter jejuni project - TIGR	Campylobacter jejuni jejuni HB93-13	J. Craig Venter Institute (JCVI)	638341053	Proteobacteria	Epsilonproteobacteria	Campylobacterales	Campylobacteraceae	Campylobacter	Campylobacter jejuni	0	a	360112	16267	HB93-13	Host-associated	Human	Large intestine	Digestive system	Feces, Gastrointestinal tract, Host, Wastewater	Homo sapiens	Microaerophilic	Gastrointestinal tract	a	Fecal	1694788	1769
649633027	Bacteria	Finished	Campylobacter jejuni jejuni ICDCCJ07001	Campylobacter jejuni jejuni ICDCCJ07001	National Institute of Infectious Diseases, Japan	649633027	Proteobacteria	Epsilonproteobacteria	Campylobacterales	Campylobacteraceae	Campylobacter	Campylobacter jejuni	0	Phred-Phrap-Consed	757425	47949	ICDCCJ07001	Host-associated	Animal	Fecal	Digestive system	Host, Wastewater	Homo sapiens	Microaerophilic	Gastrointestinal tract	a	Unclassified	1708924	1584
2516143090	Bacteria	Permanent Draft	Cornell University - Campylobacter jejuni jejuni genome sequencing	Campylobacter jejuni jejuni LMG 9081	Cornell University	2516143090	Proteobacteria	Epsilonproteobacteria	Campylobacterales	Campylobacteraceae	Campylobacter	Campylobacter jejuni	10138	Velvet v. 2009	889248	52921	LMG 9081	Host-associated	Human	Large intestine	Digestive system	a	Homo sapiens	a	a	a	Fecal	1593841	1667
648231701	Bacteria	Finished	Campylobacter jejuni jejuni M1	Campylobacter jejuni jejuni M1	Agencourt Bioscience	648231701	Proteobacteria	Epsilonproteobacteria	Campylobacterales	Campylobacteraceae	Campylobacter	Campylobacter jejuni	0	ARACHNE	645464	38041	M1	Host-associated	Human	Large intestine	Digestive system	Host, Wastewater	Homo sapiens	Microaerophilic	Gastrointestinal tract	a	Fecal	1616648	1675
637000055	Bacteria	Finished	Campylobacter jejuni jejuni NCTC 11168	Campylobacter jejuni jejuni NCTC 11168	Wellcome Trust Sanger Institute	637000055	Proteobacteria	Epsilonproteobacteria	Campylobacterales	Campylobacteraceae	Campylobacter	Campylobacter jejuni	0	Phrap, Gap4	192222	8	NCTC 11168	Host-associated	Human	Unclassified	Unclassified	Animal feces, Feces, Gastrointestinal tract, Host, Human, Wastewater	Homo sapiens	Microaerophilic	Gastrointestinal tract	a	Unclassified	1641481	1705
639633017	Bacteria	Finished	Campylobacter jejuni project - TIGR	Campylobacter jejuni jejuni sv. Penner 23/36 81-176	J. Craig Venter Institute (JCVI)	639633017	Proteobacteria	Epsilonproteobacteria	Campylobacterales	Campylobacteraceae	Campylobacter	Campylobacter jejuni	0	a	354242	16135	81-176	Host-associated	Human	Large intestine	Digestive system	Animal feces, Feces, Gastrointestinal tract, Host, Wastewater	Homo sapiens	Microaerophilic	Gastrointestinal tract	a	Fecal	1699052	1816
2513237298	Bacteria	Permanent Draft	Human Microbiome Project (HMP) Reference Genomes	Campylobacter sp. 10_1_50	Broad Institute	2513237298	Proteobacteria	Epsilonproteobacteria	Campylobacterales	Campylobacteraceae	Campylobacter	Campylobacter sp. 10_1_50	8786	Newbler v. 2.3 PostRelease-11/19/2009	665939	40015	10_1_50	Host-associated	Human	Unclassified	Digestive system	Host, Human intestinal microflora	Homo sapiens	Microaerophilic	Gastrointestinal tract	a	Unclassified	1890008	1971
649989919	Bacteria	Permanent Draft	Human Microbiome Project (HMP) Reference Genomes	Campylobacter upsaliensis JV21	Baylor College of Medicine	649989919	Proteobacteria	Epsilonproteobacteria	Campylobacterales	Campylobacteraceae	Campylobacter	Campylobacter upsaliensis	0	Newbler v. 2.3-04192010	888826	53193	JV21	Host-associated	Animal	Unclassified	Digestive system	Host	Homo sapiens	Microaerophilic	Gastrointestinal tract	a	Unclassified	1621689	1749
638341055	Bacteria	Permanent Draft	Campylobacter upsaliensis RM3195	Campylobacter upsaliensis RM3195	J. Craig Venter Institute (JCVI)	638341055	Proteobacteria	Epsilonproteobacteria	Campylobacterales	Campylobacteraceae	Campylobacter	Campylobacter upsaliensis	0	a	306264	12518	RM3195	Host-associated	Human	Large intestine	Digestive system	Feces, Gastrointestinal tract, Host	Homo sapiens	Microaerophilic	Gastrointestinal tract	a	Fecal	1773834	1984
643886110	Bacteria	Permanent Draft	Human Microbiome Project (HMP) Reference Genomes	Catenibacterium mitsuokai DSM 15897	Washington University in St. Louis	643886110	Firmicutes	Erysipelotrichia	Erysipelotrichales	Erysipelotrichaceae	Catenibacterium	Catenibacterium mitsuokai	0	Newbler v. 2.0.00.20	451640	19923	DSM 15897	Host-associated	Human	Large intestine	Digestive system	Feces, Gastrointestinal tract, Host, Human fecal, Human intestinal microflora	Homo sapiens	Anaerobe	Gastrointestinal tract	a	Fecal	2671313	3052
2541046972	Bacteria	Permanent Draft	Human Microbiome Project (HMP) Reference Genomes	Cedecea davisae 005, DSM 4568	Washington University in St. Louis	2541046972	Proteobacteria	Gammaproteobacteria	Enterobacterales	Enterobacteriaceae	Cedecea	Cedecea davisae	20463	Velvet v. MapAsmResearch-10/14/2011	566551	0	DSM 4568	Host-associated	Human	Large intestine	Digestive system	Feces, Gastrointestinal tract, Host, Human fecal, Human intestinal microflora	Homo sapiens	a	Gastrointestinal tract	a	Fecal	4853881	4898
2547132154	Bacteria	Permanent Draft	Culturomics: study of the human digestive flora	Cellulomonas massiliensis JC225	Aix-Marseille University	2547132154	Actinobacteria	Actinobacteria	Micrococcales	Cellulomonadaceae	Cellulomonas	Cellulomonas massiliensis	23739	Newbler v. 2.5.3	1095767	0	JC225	Host-associated	Human	Large intestine	Digestive system	Host, Human fecal	Homo sapiens	Aerobe	Gastrointestinal tract	a	Fecal	3245876	3262
2558860278	Bacteria	Permanent Draft	Human Microbiome Project (HMP) Reference Genomes	Cetobacterium somerae ATCC BAA-474	Washington University in St. Louis	2558860278	Fusobacteria	Fusobacteriia	Fusobacteriales	Fusobacteriaceae	Cetobacterium	Cetobacterium somerae	30318	Velvet v. 1.1.06	1319815	0	ATCC BAA-474	Host-associated	Human	Large intestine	Digestive system	Feces, Gastrointestinal tract, Host, Human fecal, Human intestinal microflora	Homo sapiens	a	Gastrointestinal tract	a	Fecal	3064648	3014
2718218027	Bacteria	Finished	Genome sequencing as part of FDA-ARGOS: dAtabase for Regulatory Grade micrObial Sequences project	Citrobacter amalonaticus FDAARGOS_165	US Food and Drug Administration, Institute for Genome Sciences, University of Maryland School of Medicine	2718218027	Proteobacteria	Gammaproteobacteria	Enterobacterales	Enterobacteriaceae	Citrobacter	Citrobacter amalonaticus	118067	HGAP3 v. Oct 2014	35703	0	FDAARGOS_165	Host-associated	Human	Large intestine	Digestive system	a	Homo sapiens	a	a	a	Fecal	5083867	5043
2513237266	Bacteria	Permanent Draft	Human Microbiome Project (HMP) Reference Genomes	Citrobacter freundii 4_7_47CFAA	Broad Institute	2513237266	Proteobacteria	Gammaproteobacteria	Enterobacterales	Enterobacteriaceae	Citrobacter	Citrobacter freundii	8754	Newbler v. 2.3 PostRelease-11/19/2009	742730	46379	4_7_47CFAA	Host-associated	Human	Unclassified	Unclassified	Host, Human fecal, Human intestinal microflora	Homo sapiens	Facultative	Gastrointestinal tract	Sigmoid colon	Unclassified	5120174	4949
640753015	Bacteria	Finished	Citrobacter koseri ATCC BAA-895	Citrobacter koseri ATCC BAA-895	Washington University in St. Louis	640753015	Proteobacteria	Gammaproteobacteria	Enterobacterales	Enterobacteriaceae	Citrobacter	Citrobacter koseri	0	a	290338	12716	ATCC BAA-895	Host-associated	Human	Unclassified	Unclassified	Food, Fresh water, Host, Intestinal tract, Soil	Homo sapiens	Facultative	Gastrointestinal tract	Intestinal tract	Unclassified	4735357	5171
646206256	Bacteria	Permanent Draft	Human Microbiome Project (HMP) Reference Genomes	Citrobacter sp. 30_2	Broad Institute	646206256	Proteobacteria	Gammaproteobacteria	Enterobacterales	Enterobacteriaceae	Citrobacter	Citrobacter sp. 30_2	0	Newbler v. 2.0.0 PostRelease-1/21/2009	469595	32453	30_2	Host-associated	Human	Large intestine	Digestive system	Feces, Gastrointestinal tract, Host, Human fecal, Human intestinal microflora	Homo sapiens	Facultative	Gastrointestinal tract	a	Fecal	5125150	4804
2718218443	Bacteria	Finished	Genome sequencing as part of FDA-ARGOS: dAtabase for Regulatory Grade micrObial Sequences project	Citrobacter sp. FDAARGOS_155	US Food and Drug Administration, Institute for Genome Sciences, University of Maryland School of Medicine	2718218443	Proteobacteria	Gammaproteobacteria	Enterobacterales	Enterobacteriaceae	Citrobacter	Citrobacter sp. FDAARGOS_156	118504	HGAP3 v. Oct 2014	1702170	0	FDAARGOS_155	Host-associated	Human	Large intestine	Digestive system	a	Homo sapiens	a	a	a	Fecal	4727434	4633
2562617093	Bacteria	Permanent Draft	Human Microbiome Project (HMP) Reference Genomes	Citrobacter youngae ATCC 29220	Washington University in St. Louis	2562617093	Proteobacteria	Gammaproteobacteria	Enterobacterales	Enterobacteriaceae	Citrobacter	Citrobacter youngae	35396	Newbler v. 2.0.0 PreRelease-04/10/2008	500640	0	ATCC 29220	Host-associated	Human	Large intestine	Digestive system	Feces, Gastrointestinal tract, Host, Human fecal, Human intestinal microflora	Homo sapiens	Facultative	Gastrointestinal tract	a	Fecal	5150259	5406
643886007	Bacteria	Permanent Draft	Human Microbiome Project (HMP) Reference Genomes	Clostridiales sp. 1_7_47FAA	Broad Institute	643886007	Firmicutes	Clostridia	Clostridiales	unclassified	unclassified	Clostridiales bacterium 1_7_47FAA	0	Newbler v. 2.0.0 PostRelease-1/21/2009	457421	30067	1_7_47FAA	Host-associated	Human	Large intestine	Digestive system	Feces, Gastrointestinal tract, Host	Homo sapiens	a	Gastrointestinal tract	a	Fecal	6514450	6241
650377989	Bacteria	Finished	Human Microbiome Project (HMP) Reference Genomes	Clostridiales sp. SS3/4	Wellcome Trust Sanger Institute	650377989	Firmicutes	Clostridia	Clostridiales	unclassified	unclassified	butyrate-producing bacterium SS3/4	0	a	245014	39155	SS3/4	Host-associated	Human	Large intestine	Digestive system	Feces, Gastrointestinal tract, Host	Homo sapiens	Anaerobe	Gastrointestinal tract	a	Fecal	3601020	3051
2537561695	Bacteria	Permanent Draft	Human Microbiome Project (HMP) Reference Genomes	Clostridioides difficile 70-100-2010	Washington University in St. Louis	2537561695	Firmicutes	Clostridia	Clostridiales	Peptostreptococcaceae	Clostridioides	Clostridioides difficile	19006	Velvet v. 1.1.03	1002369	0	70-100-2010	Host-associated	Human	Large intestine	Digestive system	Feces, Gastrointestinal tract, Host	Homo sapiens	a	Gastrointestinal tract	a	Fecal	4006591	3752
646311914	Bacteria	Finished	Clostridium difficile CD196	Clostridioides difficile CD196	Wellcome Trust Sanger Institute	646311914	Firmicutes	Clostridia	Clostridiales	Peptostreptococcaceae	Clostridioides	Clostridioides difficile	0	a	645462	38037	CD196	Host-associated	Human	Unclassified	Unclassified	Host, Soil	Homo sapiens	Obligate anaerobe	Gastrointestinal tract	a	Unclassified	4110554	3565
647000227	Bacteria	Permanent Draft	Human Microbiome Project (HMP) Reference Genomes	Clostridioides difficile NAP07	Baylor College of Medicine	647000227	Firmicutes	Clostridia	Clostridiales	Peptostreptococcaceae	Clostridioides	Clostridioides difficile	0	Newbler v. 2.3-10192009	525258	31439	NAP07	Host-associated	Human	Large intestine	Digestive system	Feces, Gastrointestinal tract, Host, Human fecal, Human intestinal microflora	Homo sapiens	Anaerobe	Gastrointestinal tract	Intestinal tract	Fecal	3862058	3628
647000228	Bacteria	Permanent Draft	Human Microbiome Project (HMP) Reference Genomes	Clostridioides difficile NAP08	Baylor College of Medicine	647000228	Firmicutes	Clostridia	Clostridiales	Peptostreptococcaceae	Clostridioides	Clostridioides difficile	0	Newbler v. 2.3-10192009	525259	31441	NAP08	Host-associated	Human	Large intestine	Digestive system	Feces, Gastrointestinal tract, Host, Human fecal, Human intestinal microflora	Homo sapiens	Anaerobe	Gastrointestinal tract	a	Fecal	4022033	3809
646311915	Bacteria	Finished	Clostridium difficile R20291	Clostridioides difficile R20291	Wellcome Trust Sanger Institute	646311915	Firmicutes	Clostridia	Clostridiales	Peptostreptococcaceae	Clostridioides	Clostridioides difficile	0	Newbler	645463	38039	R20291	Engineered	Built environment	Unclassified	Unclassified	Host	Homo sapiens	Obligate anaerobe	Gastrointestinal tract	a	Unclassified	4191339	3599
643886112	Bacteria	Permanent Draft	Human Microbiome Project (HMP) Reference Genomes	Clostridium asparagiforme DSM 15981	Washington University in St. Louis	643886112	Firmicutes	Clostridia	Clostridiales	Lachnospiraceae	Lachnoclostridium	[Clostridium] asparagiforme	0	Newbler v. 2.0.0 PostRelease-10/28/2008	518636	29263	DSM 15981	Host-associated	Human	Large intestine	Digestive system	Feces, Gastrointestinal tract, Host, Human fecal, Human intestinal microflora	Homo sapiens	Obligate anaerobe	Gastrointestinal tract	a	Fecal	6224391	6878
641380428	Bacteria	Permanent Draft	Human Microbiome Project (HMP) Reference Genomes	Clostridium bolteae ATCC BAA-613	Washington University in St. Louis	641380428	Firmicutes	Clostridia	Clostridiales	Lachnospiraceae	Lachnoclostridium	[Clostridium] bolteae	0	PCAP	411902	18165	ATCC BAA-613	Host-associated	Human	Large intestine	Digestive system	Feces, Gastrointestinal tract, Host, Human intestinal microflora	Homo sapiens	Anaerobe	Gastrointestinal tract	a	Fecal	6556988	7356
2602042044	Bacteria	Permanent Draft	Human Microbiome Project (HMP) Reference Genomes	Clostridium bolteae WAL-14578 JGI Assembly and Annotation	Broad Institute	2602042044	Firmicutes	Clostridia	Clostridiales	Lachnospiraceae	Lachnoclostridium	[Clostridium] bolteae	57483	Newbler v2.8	742732	0	WAL-14578	Host-associated	Human	Large intestine	Digestive system	Feces, Gastrointestinal tract, Host, Human intestinal microflora	Homo sapiens	Obligate anaerobe	Gastrointestinal tract	a	Fecal	5273944	8553
2565956637	Bacteria	Permanent Draft	Clostridium botulinum 84	Clostridium botulinum 84	Los Alamos National Laboratory	2565956637	Firmicutes	Clostridia	Clostridiales	Clostridiaceae	Clostridium	Clostridium botulinum	36569	Newbler v. 2.6; Velvet v. 1.1.05; parallel phrap v. SPS - 4.24	1248417	0	84	Host-associated	Human	Large intestine	Digestive system	a	Homo sapiens	a	a	a	Fecal	4086083	4004
2545824675	Bacteria	Permanent Draft	Clostridium butyricum DKU-01 Genome sequencing	Clostridium butyricum DKU-01	Chunlab, Inc	2545824675	Firmicutes	Clostridia	Clostridiales	Clostridiaceae	Clostridium	Clostridium butyricum	22085	GS De Novo Assembler v. 2.6, CLC Genomics Workbench v. 6.0.1	1306409	0	DKU-01	Host-associated	Human	Large intestine	Digestive system	a	Homo sapiens	a	a	a	Fecal	4519722	4113
2524023202	Bacteria	Permanent Draft	Human Microbiome Project (HMP) Reference Genomes	Clostridium celatum DSM 1785	Washington University in St. Louis	2524023202	Firmicutes	Clostridia	Clostridiales	Clostridiaceae	Clostridium	Clostridium celatum	14213	Velvet v. 1.1.04	545697	0	DSM 1785	Host-associated	Human	Large intestine	Digestive system	Feces, Gastrointestinal tract, Host, Human fecal, Human intestinal microflora	Homo sapiens	Anaerobe	Gastrointestinal tract	a	Fecal	3553721	3484
650377923	Bacteria	Finished	Human Microbiome Project (HMP) Reference Genomes	Clostridium cf. saccharolyticum K10	Wellcome Trust Sanger Institute	650377923	Firmicutes	Clostridia	Clostridiales	Lachnospiraceae	Lachnoclostridium	[Clostridium] saccharolyticum	0	a	717608	45855	K10	Engineered	Lab synthesis	Unclassified	Unclassified	Food, Host, Marine	Homo sapiens	Anaerobe	Gastrointestinal tract	a	Unclassified	3769775	3124
2513237360	Bacteria	Permanent Draft	Human Microbiome Project (HMP) Reference Genomes	Clostridium citroniae WAL-17108	Broad Institute	2513237360	Firmicutes	Clostridia	Clostridiales	Lachnospiraceae	Lachnoclostridium	[Clostridium] citroniae	8857	Newbler v. 2.3 PostRelease-11/19/2009	742733	46385	WAL-17108	Host-associated	Human	Large intestine	Digestive system	Feces, Gastrointestinal tract, Host, Human intestinal microflora	Homo sapiens	Obligate anaerobe	Gastrointestinal tract	a	Fecal	6624812	6154
2636415767	Bacteria	Permanent Draft	Human Microbiome Project (HMP) Reference Genomes	Clostridium citroniae WAL-19142	Broad Institute	2636415767	Firmicutes	Clostridia	Clostridiales	Lachnospiraceae	Lachnoclostridium	[Clostridium] citroniae	72005	Newbler v. 2.3-PostRelease-11/19/2009	742734	0	WAL-19142	Host-associated	Human	Large intestine	Digestive system	Feces, Gastrointestinal tract, Host, Human intestinal microflora	Homo sapiens	Obligate anaerobe	Gastrointestinal tract	a	Fecal	6227861	5796
2513237315	Bacteria	Permanent Draft	Human Microbiome Project (HMP) Reference Genomes	Clostridium clostridioforme 2_1_49FAA	Broad Institute	2513237315	Firmicutes	Clostridia	Clostridiales	Lachnospiraceae	Lachnoclostridium	[Clostridium] clostridioforme	8804	Newbler v. 2.3 PostRelease-11/19/2009	742735	46389	2_1_49FAA	Host-associated	Human	Large intestine	Digestive system	Feces, Gastrointestinal tract, Host, Human intestinal microflora	Homo sapiens	Obligate anaerobe	Gastrointestinal tract	a	Fecal	5455952	5339
2648501893	Bacteria	Permanent Draft	Human Microbiome Project (HMP) Reference Genomes	Clostridium clostridioforme WAL-7855	Broad Institute	2648501893	Firmicutes	Clostridia	Clostridiales	Lachnospiraceae	Lachnoclostridium	[Clostridium] clostridioforme	78024	Newbler v. 2.3-PostRelease-11/19/2009	742736	0	WAL-7855	Host-associated	Human	Large intestine	Digestive system	Feces, Gastrointestinal tract, Host, Human intestinal microflora	Homo sapiens	Obligate anaerobe	Gastrointestinal tract	a	Fecal	5416817	5345
642979371	Bacteria	Permanent Draft	Human Microbiome Project (HMP) Reference Genomes	Clostridium hiranonis TO-931 DSM 13275	Washington University in St. Louis	642979371	Firmicutes	Clostridia	Clostridiales	Peptostreptococcaceae	unclassified	[Clostridium] hiranonis	0	Newbler v. post-1.1.03-Dev_01252007	500633	28657	DSM 13275	Host-associated	Human	Large intestine	Digestive system	Feces, Gastrointestinal tract, Host, Human intestinal microflora	Homo sapiens	Anaerobe	Gastrointestinal tract	a	Fecal	2423348	2302
642979359	Bacteria	Permanent Draft	Human Microbiome Project (HMP) Reference Genomes	Clostridium hylemonae DSM 15053	Washington University in St. Louis	642979359	Firmicutes	Clostridia	Clostridiales	Lachnospiraceae	Lachnoclostridium	[Clostridium] hylemonae	0	Newbler v. 2.0.00.20	553973	30369	TN-271, DSM 15053	Host-associated	Human	Large intestine	Digestive system	Feces, Gastrointestinal tract, Host, Human intestinal microflora	Homo sapiens	Anaerobe	Gastrointestinal tract	a	Fecal	3802096	3813
2600255061	Bacteria	Permanent Draft	Clostridium ihumii AP5	Clostridium ihumii AP5	European Bioinformatics Institute	2600255061	Firmicutes	Clostridia	Clostridiales	Clostridiaceae	Clostridium	Clostridium ihumii	55626	CLC Genomics Workbench v. 6.0	1211817	0	AP5	Host-associated	Human	Large intestine	Digestive system	a	Homo sapiens	a	Gastrointestinal tract	Intestinal tract	Fecal	4433668	4162
641380427	Bacteria	Permanent Draft	Human Microbiome Project (HMP) Reference Genomes	Clostridium leptum DSM 753	Washington University in St. Louis	641380427	Firmicutes	Clostridia	Clostridiales	Ruminococcaceae	Ruminiclostridium	[Clostridium] leptum	0	PCAP	428125	18923	DSM 753	Host-associated	Human	Large intestine	Digestive system	Feces, Gastrointestinal tract, Host, Human intestinal microflora	Homo sapiens	Anaerobe	Gastrointestinal tract	a	Fecal	3270109	3983
643886206	Bacteria	Permanent Draft	Human Microbiome Project (HMP) Reference Genomes	Clostridium methylpentosum R2, DSM 5476	Washington University in St. Louis	643886206	Firmicutes	Clostridia	Clostridiales	Ruminococcaceae	Ruminiclostridium	[Clostridium] methylpentosum	0	Newbler v. 2.0.00.20	537013	30029	R2, DSM 5476	Host-associated	Human	Large intestine	Digestive system	Feces, Gastrointestinal tract, Host, Human intestinal microflora	Homo sapiens	Obligate anaerobe	Gastrointestinal tract	a	Fecal	3406326	3961
2597489878	Bacteria	Permanent Draft	Human Microbiome Project (HMP) Reference Genomes	Clostridium orbiscindens 1_3_50AFAA	Broad Institute	2597489878	Firmicutes	Clostridia	Clostridiales	unclassified	Flavonifractor	Flavonifractor plautii	54429	a	742738	0	1_3_50AFAA	Host-associated	Human	Large intestine	Digestive system	Feces, Gastrointestinal tract, Host, Human intestinal microflora	Homo sapiens	Obligate anaerobe	Gastrointestinal tract	a	Fecal	4323157	4375
2718218460	Bacteria	Finished	Clostridium perfringens FORC_025 genome sequencing	Clostridium perfringens FORC_025	Seoul National University, Food-borne Pathogen Omics Research Center (FORC)	2718218460	Firmicutes	Clostridia	Clostridiales	Clostridiaceae	Clostridium	Clostridium perfringens	118521	CLCbio CLC Genomics Workbench v. 7.5.1	1502	0	FORC_025	Host-associated	Human	Large intestine	Digestive system	a	Homo sapiens	a	a	a	Fecal	3343822	3123
2537561919	Bacteria	Permanent Draft	Human Microbiome Project (HMP) Reference Genomes	Clostridium perfringens WAL-14572	Broad Institute	2537561919	Firmicutes	Clostridia	Clostridiales	Clostridiaceae	Clostridium	Clostridium perfringens	19233	Newbler v. 2.3 PostRelease-11/19/2009	742739	0	WAL-14572	Host-associated	Human	Large intestine	Digestive system	Feces, Gastrointestinal tract, Host, Human intestinal microflora	Homo sapiens	Obligate anaerobe	Gastrointestinal tract	a	Fecal	3462156	3291
2563366727	Bacteria	Permanent Draft	Genomic Encyclopedia of Type Strains, Phase I: the one thousand microbial genomes (KMG-I) project	Clostridium saccharogumia DSM 17460	DOE Joint Genome Institute (JGI)	2563366727	Firmicutes	Erysipelotrichia	Erysipelotrichales	Erysipelotrichaceae	Erysipelatoclostridium	[Clostridium] saccharogumia	35837	Unknown program v. before 2014-04-08	1121333	0	DSM 17460	Host-associated	Human	Large intestine	Digestive system	Host, Human	Homo sapiens	Anaerobe		a	Fecal	3143441	2906
2619619241	Bacteria	Permanent Draft	Clostridium saudiense JCC	Clostridium saudiense JCC	Aix-Marseille University	2619619241	Firmicutes	Clostridia	Clostridiales	Clostridiaceae	Clostridium	Clostridium saudiense	64920	a	1414720	0	JCC	Host-associated	Human	Large intestine	Digestive system	a	Homo sapiens	a	Gastrointestinal tract	Intestinal tract	Fecal	3653762	3524
641736197	Bacteria	Permanent Draft	Human Microbiome Project (HMP) Reference Genomes	Clostridium scindens ATCC 35704	Washington University in St. Louis	641736197	Firmicutes	Clostridia	Clostridiales	Lachnospiraceae	Lachnoclostridium	[Clostridium] scindens	0	Newbler, PCAP	411468	18175	ATCC 35704	Host-associated	Human	Large intestine	Digestive system	Feces, Gastrointestinal tract, Host, Human intestinal microflora	Homo sapiens	Anaerobe	Gastrointestinal tract	a	Fecal	3619905	4094
2597489894	Bacteria	Permanent Draft	Culturomics: study of the human digestive flora	Clostridium senegalense JC122	Aix-Marseille University	2597489894	Firmicutes	Clostridia	Clostridiales	Clostridiaceae	Clostridium	Clostridium senegalense	54445	Newbler v. 2.5.3	1033737	0	JC122	Host-associated	Human	Large intestine	Digestive system	Host	Homo sapiens	Obligate anaerobe	a	a	Fecal	3869238	3783
2751185978	Bacteria	Permanent Draft	Clostridium septicum P1044 genome sequencing	Clostridium septicum P1044	Research Unit on Emerging Infectious and Tropical Diseases ( URMITE )	2751185978	Firmicutes	Clostridia	Clostridiales	Clostridiaceae	Clostridium	Clostridium septicum	150381	a	1504	0	P1044	Host-associated	Human	Large intestine	Digestive system	a	Homo sapiens	a	a	a	Fecal	3298970	3228
2562617079	Bacteria	Permanent Draft	Human Microbiome Project (HMP) Reference Genomes	Clostridium sp. M62/1	Washington University in St. Louis	2562617079	Firmicutes	Clostridia	Clostridiales	Clostridiaceae	Clostridium	Clostridium sp. M62/1	35382	Newbler v. 2.0.0 PostRelease-10/28/2008	411486	0	M62/1	Host-associated	Human	Large intestine	Digestive system	Feces, Gastrointestinal tract, Host, Human intestinal microflora	Homo sapiens	Anaerobe	Gastrointestinal tract	a	Fecal	3836694	4241
646206260	Bacteria	Permanent Draft	Human Microbiome Project (HMP) Reference Genomes	Clostridium sp. 7_2_43FAA	Broad Institute	646206260	Firmicutes	Clostridia	Clostridiales	Clostridiaceae	Clostridium	Clostridium sp. 7_2_43FAA	0	Newbler v. 2.0.0 PostRelease-1/21/2009	457396	32457	7_2_43FAA	Host-associated	Human	Large intestine	Digestive system	Feces, Gastrointestinal tract, Host	Homo sapiens	Anaerobe	Gastrointestinal tract	a	Fecal	3835902	3518
2513237367	Bacteria	Permanent Draft	Human Microbiome Project (HMP) Reference Genomes	Clostridium sp. 7_3_54FAA	Broad Institute	2513237367	Firmicutes	Clostridia	Clostridiales	Clostridiaceae	Clostridium	Clostridium sp. 7_3_54FAA	8864	Newbler v. 2.3 PostRelease-11/19/2009	665940	40017	7_3_54FAA	Host-associated	Human	Unclassified	Digestive system	Host, Human intestinal microflora	Homo sapiens	Anaerobe	Gastrointestinal tract	a	Unclassified	5432458	5067
2597490299	Bacteria	Permanent Draft	Human Microbiome Project (HMP) Reference Genomes	Clostridium sp. ATCC BAA-442	Washington University in St. Louis	2597490299	Firmicutes	Clostridia	Clostridiales	Clostridiaceae	Clostridium	Clostridium sp. ATCC BAA-442	54875	Velvet v. 1.1.06	649724	0	ATCC BAA-442	Host-associated	Human	Large intestine	Digestive system	Feces, Gastrointestinal tract, Host	Homo sapiens	Anaerobe	Gastrointestinal tract	a	Fecal	4376727	4676
651285002	Bacteria	Permanent Draft	Human Microbiome Project (HMP) Reference Genomes	Clostridium sp. D5	Broad Institute	651285002	Firmicutes	Clostridia	Clostridiales	Clostridiaceae	Clostridium	Clostridium sp. D5	0	Newbler v. 2.1 PreRelease-4/28/2009	556261	32459	D5	Host-associated	Human	Large intestine	Digestive system	Feces, Gastrointestinal tract, Host	Homo sapiens	Anaerobe	Gastrointestinal tract	a	Fecal	5427315	4553
649989921	Bacteria	Permanent Draft	Human Microbiome Project (HMP) Reference Genomes	Clostridium sp. HGF2	J. Craig Venter Institute (JCVI)	649989921	Firmicutes	Clostridia	Clostridiales	Clostridiaceae	Clostridium	Clostridium sp. HGF2	0	Newbler v. 2.3	908340	54027	HGF2	Host-associated	Human	Unclassified	Unclassified	Host, Human intestinal microflora	Homo sapiens	Anaerobe	Gastrointestinal tract	a	Unclassified	4099852	4256
2600255042	Bacteria	Permanent Draft	Human Microbiome Project (HMP) Reference Genomes	Clostridium sp. KLE 1755	Washington University in St. Louis	2600255042	Firmicutes	Clostridia	Clostridiales	Clostridiaceae	Clostridium	Clostridium sp. KLE 1755	55607	Velvet v. 1.1.06	1226325	0	KLE 1755	Host-associated	Human	Large intestine	Digestive system	Feces, Gastrointestinal tract, Host	Homo sapiens	a	Gastrointestinal tract	Intestinal tract	Fecal	6627751	5718
641380448	Bacteria	Permanent Draft	Human Microbiome Project (HMP) Reference Genomes	Clostridium sp. L2-50	Washington University in St. Louis	641380448	Firmicutes	Clostridia	Clostridiales	Clostridiaceae	Clostridium	Clostridium sp. L2-50	0	PCAP	411489	18211	L2-50	Host-associated	Human	Large intestine	Digestive system	Feces, Gastrointestinal tract, Host, Human intestinal microflora	Homo sapiens	Anaerobe	Gastrointestinal tract	a	Fecal	2954116	3010
641736270	Bacteria	Permanent Draft	Human Microbiome Project (HMP) Reference Genomes	Clostridium sp. SS2/1	Washington University in St. Louis	641736270	Firmicutes	Clostridia	Clostridiales	Clostridiaceae	Clostridium	Clostridium sp. SS2/1	0	PCAP	411484	18201	SS2/1	Host-associated	Human	Large intestine	Digestive system	Feces, Gastrointestinal tract, Host, Human intestinal microflora	Homo sapiens	Anaerobe	Gastrointestinal tract	a	Fecal	3141381	3251
650716027	Bacteria	Finished	Clostridium sp. SY8519	Clostridium sp. SY8519	Gifu University	650716027	Firmicutes	Clostridia	Clostridiales	Clostridiaceae	Clostridium	Clostridium sp. SY8519	0	a	1042156	67799	SY8519	Host-associated	Human	Unclassified	Digestive system	Host	Homo sapiens	a	Gastrointestinal tract	Intestinal tract	Unclassified	2835737	2678
2600254992	Bacteria	Permanent Draft	Human Microbiome Project (HMP) Reference Genomes	Clostridium sp. VPI C48-50	Washington University in St. Louis	2600254992	Firmicutes	Clostridia	Clostridiales	Clostridiaceae	Clostridium	Clostridium sp. ATCC 29733	55557	Velvet v. 1.1.06	1507	0	VPI C48-50	Host-associated	Human	Large intestine	Digestive system	Feces, Gastrointestinal tract, Host	Homo sapiens	Anaerobe	Gastrointestinal tract	a	Fecal	3077635	3023
641736169	Bacteria	Permanent Draft	Human Microbiome Project (HMP) Reference Genomes	Clostridium spiroforme DSM 1552	Washington University in St. Louis	641736169	Firmicutes	Erysipelotrichia	Erysipelotrichales	Erysipelotrichaceae	Erysipelatoclostridium	[Clostridium] spiroforme	0	PCAP	428126	18925	DSM 1552	Host-associated	Human	Large intestine	Digestive system	Feces, Gastrointestinal tract, Host, Human intestinal microflora	Homo sapiens	Anaerobe	Gastrointestinal tract	a	Fecal	2507485	2538
642791615	Bacteria	Permanent Draft	Human Microbiome Project (HMP) Reference Genomes	Clostridium sporogenes ATCC 15579	Washington University in St. Louis	642791615	Firmicutes	Clostridia	Clostridiales	Clostridiaceae	Clostridium	Clostridium sporogenes	0	PCAP	471871	20549	ATCC 15579	Host-associated	Human	Large intestine	Digestive system	Feces, Gastrointestinal tract, Host, Human intestinal microflora	Homo sapiens	Anaerobe	Gastrointestinal tract	a	Fecal	4102125	3869
2597490298	Bacteria	Permanent Draft	Human Microbiome Project (HMP) Reference Genomes	Clostridium symbiosum ATCC 14940	Washington University in St. Louis	2597490298	Firmicutes	Clostridia	Clostridiales	Lachnospiraceae	Lachnoclostridium	[Clostridium] symbiosum	54874	Velvet v. 1.1.06	411472	0	ATCC 14940	Host-associated	Human	Large intestine	Digestive system	Feces, Gastrointestinal tract, Host, Human intestinal microflora	Homo sapiens	Anaerobe	Gastrointestinal tract	a	Fecal	4810675	4440
649989922	Bacteria	Permanent Draft	Human Microbiome Project (HMP) Reference Genomes	Clostridium symbiosum WAL-14163	Broad Institute	649989922	Firmicutes	Clostridia	Clostridiales	Lachnospiraceae	Lachnoclostridium	[Clostridium] symbiosum	0	Newbler v. 2.1-PreRelease-4/28/2009	742740	46399	WAL-14163	Host-associated	Human	Large intestine	Digestive system	Feces, Gastrointestinal tract, Host, Human intestinal microflora	Homo sapiens	Obligate anaerobe	Gastrointestinal tract	a	Fecal	5312064	4758
649989923	Bacteria	Permanent Draft	Human Microbiome Project (HMP) Reference Genomes	Clostridium symbiosum WAL-14673	Broad Institute	649989923	Firmicutes	Clostridia	Clostridiales	Lachnospiraceae	Lachnoclostridium	[Clostridium] symbiosum	0	Newbler v. 2.1	742741	46401	WAL-14673	Host-associated	Human	Large intestine	Digestive system	Feces, Gastrointestinal tract, Host, Human intestinal microflora	Homo sapiens	Obligate anaerobe	Gastrointestinal tract	a	Fecal	4857801	4265
640612206	Bacteria	Permanent Draft	Human Microbiome Project (HMP) Reference Genomes	Collinsella aerofaciens ATCC 25986	Washington University in St. Louis	640612206	Actinobacteria	Coriobacteriia	Coriobacteriales	Coriobacteriaceae	Collinsella	Collinsella aerofaciens	0	PCAP	411903	18167	ATCC 25986	Host-associated	Human	Large intestine	Digestive system	Feces, Gastrointestinal tract, Host, Human intestinal microflora	Homo sapiens	Anaerobe	Gastrointestinal tract	a	Fecal	2439869	2440
2562617146	Bacteria	Permanent Draft	Human Microbiome Project (HMP) Reference Genomes	Collinsella intestinalis DSM 13280	Washington University in St. Louis	2562617146	Actinobacteria	Coriobacteriia	Coriobacteriales	Coriobacteriaceae	Collinsella	Collinsella intestinalis	35449	Newbler v. post-1.1.03-Dev_01252007	521003	0	RCA56-68	Host-associated	Human	Large intestine	Digestive system	Feces, Gastrointestinal tract, Host	Homo sapiens	Anaerobe	Gastrointestinal tract	a	Fecal	1804297	1846
2597489879	Bacteria	Permanent Draft	Human Microbiome Project (HMP) Reference Genomes	Collinsella sp. 4_8_47FAA	Broad Institute	2597489879	Actinobacteria	Coriobacteriia	Coriobacteriales	Coriobacteriaceae	Collinsella	Collinsella sp. 4_8_47FAA	54430	a	742722	0	4_8_47FAA	Host-associated	Human	Large intestine	Digestive system	Feces, Gastrointestinal tract, Host, Human fecal, Human intestinal microflora	Homo sapiens	Anaerobe	Gastrointestinal tract	Intestinal tract	Fecal	2247396	2096
642979321	Bacteria	Permanent Draft	Human Microbiome Project (HMP) Reference Genomes	Collinsella stercoris DSM 13279	Washington University in St. Louis	642979321	Actinobacteria	Coriobacteriia	Coriobacteriales	Coriobacteriaceae	Collinsella	Collinsella stercoris	0	Newbler v. 2.0.00.20	445975	19665	DSM 13279	Host-associated	Human	Large intestine	Digestive system	Feces, Gastrointestinal tract, Host	Homo sapiens	Anaerobe	Gastrointestinal tract		Fecal	2399821	2585
2513237344	Bacteria	Permanent Draft	Human Microbiome Project (HMP) Reference Genomes	Collinsella tanakaei YIT 12063	Broad Institute	2513237344	Actinobacteria	Coriobacteriia	Coriobacteriales	Coriobacteriaceae	Collinsella	Collinsella tanakaei	8840	Newbler v. 2.3 PostRelease-11/19/2009	742742	46403	YIT 12063	Host-associated	Human	Large intestine	Digestive system	Feces, Gastrointestinal tract, Host, Human fecal, Human intestinal microflora	Homo sapiens	Anaerobe	Gastrointestinal tract	Intestinal tract	Fecal	2482197	2276
649989924	Bacteria	Permanent Draft	Human Microbiome Project (HMP) Reference Genomes	Coprobacillus sp. 29_1	Broad Institute	649989924	Firmicutes	Erysipelotrichia	Erysipelotrichales	Erysipelotrichaceae	Coprobacillus	Coprobacillus sp. 29_1	0	Newbler v. 2.1-PreRelease-4/28/2009	469596	46361	29_1	Host-associated	Human	Unclassified	Unclassified	Host	Homo sapiens	Anaerobe	Gastrointestinal tract	a	Unclassified	3841269	3923
2513237376	Bacteria	Permanent Draft	Human Microbiome Project (HMP) Reference Genomes	Coprobacillus sp. 3_3_56FAA	Broad Institute	2513237376	Firmicutes	Erysipelotrichia	Erysipelotrichales	Erysipelotrichaceae	Coprobacillus	Coprobacillus sp. 3_3_56FAA	8873	Newbler v. 2.3 PostRelease-11/19/2009	665941	40019	3_3_56FAA	Host-associated	Human	Unclassified	Digestive system	Host	Homo sapiens	Anaerobe	Gastrointestinal tract	a	Unclassified	3952410	4026
2636415786	Bacteria	Permanent Draft	Human Microbiome Project (HMP) Reference Genomes	Coprobacillus sp. 8_1_38FAA	Broad Institute	2636415786	Firmicutes	Erysipelotrichia	Erysipelotrichales	Erysipelotrichaceae	Coprobacillus	Coprobacillus sp. 8_1_38FAA	72024	Newbler v. 2.1-PreRelease-4/28/2009	450746	0	8_1_38FAA	Host-associated	Human	Large intestine	Digestive system	Feces, Gastrointestinal tract, Host	Homo sapiens	Anaerobe	Gastrointestinal tract	Ascending colon	Fecal	2496064	2807
2513237364	Bacteria	Permanent Draft	Human Microbiome Project (HMP) Reference Genomes	Coprobacillus sp. 8_2_54BFAA	Broad Institute	2513237364	Firmicutes	Erysipelotrichia	Erysipelotrichales	Erysipelotrichaceae	Coprobacillus	Coprobacillus sp. 8_2_54BFAA	8861	ALLPATHS v. R37654	469597	39365	8_2_54BFAA	Host-associated	Human	Large intestine	Digestive system	Feces, Gastrointestinal tract, Host	Homo sapiens	Anaerobe	Gastrointestinal tract	a	Fecal	3785849	3684
2547132035	Bacteria	Permanent Draft	Human Microbiome Project (HMP) Reference Genomes	Coprobacillus sp. D6	Broad Institute	2547132035	Firmicutes	Erysipelotrichia	Erysipelotrichales	Erysipelotrichaceae	Coprobacillus	Coprobacillus sp. D6	23617	allpaths v. 41303	556262	0	D6	Host-associated	Human	Large intestine	Digestive system	Feces, Gastrointestinal tract, Host	Homo sapiens	Anaerobe	Gastrointestinal tract	a	Fecal	3861289	3937
646206251	Bacteria	Permanent Draft	Human Microbiome Project (HMP) Reference Genomes	Coprobacillus sp. D7	Broad Institute	646206251	Firmicutes	Erysipelotrichia	Erysipelotrichales	Erysipelotrichaceae	Coprobacillus	Coprobacillus sp. D7	0	Newbler v. 2.0.0-PreRelease-04/10/2008	556270	32495	D7	Host-associated	Human	Unclassified	Digestive system	Host	Homo sapiens	a	Gastrointestinal tract	Colon	Unclassified	3561737	3456
650377925	Bacteria	Finished	Human Microbiome Project (HMP) Reference Genomes	Coprococcus catus GD/7	Wellcome Trust Sanger Institute	650377925	Firmicutes	Clostridia	Clostridiales	Lachnospiraceae	Coprococcus	Coprococcus catus	0	a	717962	45861	GD/7	Host-associated	Human	Large intestine	Digestive system	Feces, Gastrointestinal tract, Host, Human intestinal microflora	Homo sapiens	Anaerobe	Gastrointestinal tract	Intestinal tract	Fecal	3522704	3040
643886116	Bacteria	Permanent Draft	Human Microbiome Project (HMP) Reference Genomes	Coprococcus comes ATCC 27758	Washington University in St. Louis	643886116	Firmicutes	Clostridia	Clostridiales	Lachnospiraceae	Coprococcus	Coprococcus comes	0	PCAP	470146	20525	ATCC 27758	Host-associated	Human	Large intestine	Digestive system	Feces, Gastrointestinal tract, Host, Human intestinal microflora	Homo sapiens	Anaerobe	Gastrointestinal tract	a	Fecal	3238915	3974
641380422	Bacteria	Permanent Draft	Human Microbiome Project (HMP) Reference Genomes	Coprococcus eutactus ATCC 27759	Washington University in St. Louis	641380422	Firmicutes	Clostridia	Clostridiales	Lachnospiraceae	Coprococcus	Coprococcus eutactus	0	PCAP	411474	18187	ATCC 27759	Host-associated	Human	Large intestine	Digestive system	Feces, Gastrointestinal tract, Host, Human intestinal microflora	Homo sapiens	Anaerobe	Gastrointestinal tract	a	Fecal	3102087	3065
2565956545	Bacteria	Finished	Human Microbiome Project (HMP) Reference Genomes	Coprococcus sp. ART55/1	Wellcome Trust Sanger Institute	2565956545	Firmicutes	Clostridia	Clostridiales	Lachnospiraceae	Coprococcus	Coprococcus sp. ART55/1	36458	a	751585	0	ART55/1	Host-associated	Human	Large intestine	Digestive system	Feces, Gastrointestinal tract, Host, Human intestinal microflora	Homo sapiens	Anaerobe	Gastrointestinal tract	a	Fecal	3123007	2162
647000230	Bacteria	Permanent Draft	Human Microbiome Project (HMP) Reference Genomes	Corynebacterium ammoniagenes DSM 20306	Washington University in St. Louis	647000230	Actinobacteria	Actinobacteria	Corynebacteriales	Corynebacteriaceae	Corynebacterium	Corynebacterium ammoniagenes	0	Velvet v. 0.7.59	649754	38319	DSM 20306	Host-associated	Human	Large intestine	Digestive system	Host	Homo sapiens	Anaerobe	Gastrointestinal tract	a	Fecal	2763612	2704
2522572064	Bacteria	Permanent Draft	Human Microbiome Project (HMP) Reference Genomes	Desulfitobacterium hafniense DP7 (draft 151 contigs)	Washington University in St. Louis	2522572064	Firmicutes	Clostridia	Clostridiales	Peptococcaceae	Desulfitobacterium	Desulfitobacterium hafniense	13315	Velvet v. 1.1.02	537010	0	DP7	Host-associated	Human	Large intestine	Digestive system	Feces, Gastrointestinal tract, Host, Human fecal, Human intestinal microflora	Homo sapiens	Anaerobe	Gastrointestinal tract	a	Fecal	5194305	5456
642979316	Bacteria	Permanent Draft	Human Microbiome Project (HMP) Reference Genomes	Desulfovibrio piger ATCC 29098	Washington University in St. Louis	642979316	Proteobacteria	Deltaproteobacteria	Desulfovibrionales	Desulfovibrionaceae	Desulfovibrio	Desulfovibrio piger	0	Newbler v. 2.0.00.20	411464	18161	VPI C3-23, ATCC 29098	Host-associated	Human	Large intestine	Digestive system	Feces, Gastrointestinal tract, Host, Human fecal, Human intestinal microflora	Homo sapiens	Anaerobe	Gastrointestinal tract	a	Fecal	2826240	3182
2513237324	Bacteria	Permanent Draft	Human Microbiome Project (HMP) Reference Genomes	Desulfovibrio sp. 6_1_46AFAA	Broad Institute	2513237324	Proteobacteria	Deltaproteobacteria	Desulfovibrionales	Desulfovibrionaceae	Desulfovibrio	Desulfovibrio sp. 6_1_46AFAA	8818	Newbler v. 2.3 PostRelease-11/19/2009	665942	40021	6_1_46AFAA	Host-associated	Human	Unclassified	Digestive system	Host	Homo sapiens	Anaerobe	Gastrointestinal tract	a	Unclassified	3826115	3380
2513237349	Bacteria	Permanent Draft	Human Microbiome Project (HMP) Reference Genomes	Dialister succinatiphilus YIT 11850	Broad Institute	2513237349	Firmicutes	Negativicutes	Veillonellales	Veillonellaceae	Dialister	Dialister succinatiphilus	8845	Newbler v. 2.3 PostRelease-11/19/2009	742743	46405	YIT 11850	Host-associated	Human	Large intestine	Digestive system	Feces, Gastrointestinal tract, Host, Human intestinal microflora	Homo sapiens	Anaerobe	Gastrointestinal tract	Intestinal tract	Fecal	2457811	2219
2547132147	Bacteria	Permanent Draft	Clostridiaceae bacterium JC13	Dielma fastidiosa JC118	Aix-Marseille University	2547132147	Firmicutes	Erysipelotrichia	Erysipelotrichales	Erysipelotrichaceae	Dielma	Dielma fastidiosa	23732	GS De Novo Assembler	1034346	0	JC118	Host-associated	Human	Large intestine	Digestive system	Host, Human fecal	Homo sapiens	Anaerobe	Gastrointestinal tract	a	Fecal	3575363	3598
2513237343	Bacteria	Permanent Draft	Human Microbiome Project (HMP) Reference Genomes	Dorea formicigenerans 4_6_53AFAA	Broad Institute	2513237343	Firmicutes	Clostridia	Clostridiales	Lachnospiraceae	Dorea	Dorea formicigenerans	8839	Newbler v. 2.3 PostRelease-11/19/2009	742765	46407	4_6_53AFAA	Host-associated	Human	Large intestine	Digestive system	Feces, Gastrointestinal tract, Host	Homo sapiens	Anaerobe	Gastrointestinal tract	a	Fecal	3825700	3902
641736133	Bacteria	Permanent Draft	Human Microbiome Project (HMP) Reference Genomes	Dorea formicigenerans ATCC 27755	Washington University in St. Louis	641736133	Firmicutes	Clostridia	Clostridiales	Lachnospiraceae	Dorea	Dorea formicigenerans	0	PCAP	411461	18155	ATCC 27755	Host-associated	Human	Large intestine	Digestive system	Feces, Gastrointestinal tract, Host, Human intestinal microflora	Homo sapiens	Anaerobe	Gastrointestinal tract	a	Fecal	3186031	3352
640963046	Bacteria	Permanent Draft	Human Microbiome Project (HMP) Reference Genomes	Dorea longicatena DSM 13814	Washington University in St. Louis	640963046	Firmicutes	Clostridia	Clostridiales	Lachnospiraceae	Dorea	Dorea longicatena	0	PCAP	411462	18157	DSM 13814	Host-associated	Human	Large intestine	Digestive system	Feces, Gastrointestinal tract, Host, Human intestinal microflora	Homo sapiens	Anaerobe	Gastrointestinal tract	a	Fecal	2913833	3045
2639762926	Bacteria	Permanent Draft	Human Microbiome Project (HMP) Reference Genomes	Dorea sp. D27	Broad Institute	2639762926	Firmicutes	Clostridia	Clostridiales	Lachnospiraceae	Dorea	Dorea sp. D27	73886	Newbler v. 2.1-PreRelease-4/28/2009	658665	0	D27	Host-associated	Human	Large intestine	Digestive system	Feces, Gastrointestinal tract, Host	Homo sapiens	Anaerobe	Gastrointestinal tract	Rectal	Fecal	3890247	3775
651324027	Bacteria	Permanent Draft	Human Microbiome Project (HMP) Reference Genomes	Dysgonomonas mossii DSM 22836	Broad Institute	651324027	Bacteroidetes	Bacteroidia	Bacteroidales	Dysgonamonadaceae	Dysgonomonas	Dysgonomonas mossii	0	Newbler v. 2.3-PostRelease-11/19/2009	742767	46411	DSM 22836	Host-associated	Human	Unclassified	Unclassified	Host, Human	Homo sapiens	Anaerobe	Abdomen	a	Unclassified	3951265	3482
2547132207	Bacteria	Permanent Draft	Edwardsiella tarda ATCC 15947	Edwardsiella tarda ATCC 15947	Beijing Genomics Institute (BGI)	2547132207	Proteobacteria	Gammaproteobacteria	Enterobacterales	Hafniaceae	Edwardsiella	Edwardsiella tarda	23794	Velvet v. 0.7.61	667121	0	ATCC 15947	Host-associated	Human	Large intestine	Digestive system	Feces, Gastrointestinal tract, Host, Human intestinal microflora	Homo sapiens	Facultative	Gastrointestinal tract	a	Fecal	3694689	3502
647000237	Bacteria	Permanent Draft	Human Microbiome Project (HMP) Reference Genomes	Edwardsiella tarda ATCC 23685	Washington University in St. Louis	647000237	Proteobacteria	Gammaproteobacteria	Enterobacterales	Hafniaceae	Edwardsiella	Edwardsiella tarda	0	a	500638	28661	ATCC 23685	Host-associated	Human	Large intestine	Digestive system	Feces, Gastrointestinal tract, Host, Human intestinal microflora	Homo sapiens	Facultative	Gastrointestinal tract	Intestinal tract	Fecal	3631524	4077
648231704	Bacteria	Finished	Edwardsiella tarda FL6-60	Edwardsiella tarda FL6-60	Leiden University	648231704	Proteobacteria	Gammaproteobacteria	Enterobacterales	Hafniaceae	Edwardsiella	Edwardsiella tarda	0	a	718251	45969	FL6-60	Host-associated	Human	Unclassified	Unclassified	Host, Human intestinal microflora	Homo sapiens	Facultative	Gastrointestinal tract	a	Unclassified	3728801	3376
649989930	Bacteria	Permanent Draft	Human Microbiome Project (HMP) Reference Genomes	Eggerthella sp. 1_3_56FAA	Broad Institute	649989930	Actinobacteria	Coriobacteriia	Eggerthellales	Eggerthellaceae	Eggerthella	Eggerthella sp. 1_3_56FAA	0	Newbler v. 2.1-PreRelease-4/28/2009	665943	40023	1_3_56FAA	Host-associated	Human	Unclassified	Digestive system	Host	Homo sapiens	a	Gastrointestinal tract	Terminal ileum	Unclassified	3388691	2987
651324028	Bacteria	Permanent Draft	Human Microbiome Project (HMP) Reference Genomes	Eggerthella sp. HGA1	J. Craig Venter Institute (JCVI)	651324028	Actinobacteria	Coriobacteriia	Eggerthellales	Eggerthellaceae	Eggerthella	Eggerthella sp. HGA1	0	Newbler v. 2.3	910311	59527	HGA1	Host-associated	Human	Unclassified	Unclassified	Blood, Host, Human vaginal microflora	Homo sapiens	a	Gastrointestinal tract	a	Unclassified	3362931	3074
650716034	Bacteria	Finished	Eggerthella sp. YY7918	Eggerthella sp. YY7918	Gifu University	650716034	Actinobacteria	Coriobacteriia	Eggerthellales	Eggerthellaceae	Eggerthella	Eggerthella sp. YY7918	0	a	502558	67615	YY7918	Host-associated	Human	Unclassified	Digestive system	Host	Homo sapiens	a	Gastrointestinal tract	Intestinal tract	Unclassified	3123671	2730
2547132152	Bacteria	Permanent Draft	Coriobacteriaceae bacterium phI	Enorma massiliensis phI	Aix-Marseille University	2547132152	Actinobacteria	Coriobacteriia	Coriobacteriales	Coriobacteriaceae	Enorma	Enorma massiliensis	23737	Newbler v. 2.5.3	1118060	0	phI	Host-associated	Human	Large intestine	Digestive system	Host, Human fecal	Homo sapiens	Anaerobe	Gastrointestinal tract	a	Fecal	2263008	1961
2562617148	Bacteria	Permanent Draft	Human Microbiome Project (HMP) Reference Genomes	Enterobacter cancerogenus ATCC 35316	Washington University in St. Louis	2562617148	Proteobacteria	Gammaproteobacteria	Enterobacterales	Enterobacteriaceae	Enterobacter	Enterobacter cancerogenus	35451	Newbler	500639	0	ATCC 35316	Host-associated	Human	Large intestine	Digestive system	Feces, Gastrointestinal tract, Host, Human intestinal microflora	Homo sapiens	Facultative	Gastrointestinal tract	a	Fecal	4633453	4748
650377928	Bacteria	Finished	Human Microbiome Project (HMP) Reference Genomes	Enterobacter cloacae cloacae NCTC 9394	Wellcome Trust Sanger Institute	650377928	Proteobacteria	Gammaproteobacteria	Enterobacterales	Enterobacteriaceae	Enterobacter	Enterobacter cloacae	0	a	718254	45967	NCTC 9394	Host-associated	Human	Large intestine	Digestive system	Host, Human intestinal microflora	Homo sapiens	Anaerobe	Gastrointestinal tract	Intestinal tract	Fecal	4908759	3797
2541047449	Bacteria	Permanent Draft	Enterococcus - Broad Institute	Enterococcus avium ATCC 14025	Broad Institute	2541047449	Firmicutes	Bacilli	Lactobacillales	Enterococcaceae	Enterococcus	Enterococcus avium	20941	ALLPATHS v. R39980	1140002	0	ATCC 14025	Host-associated	Human	Large intestine	Digestive system	a	Homo sapiens	a	a	a	Fecal	4620500	4614
2558860945	Bacteria	Permanent Draft	Genome Sequencing of Enterococcus, Broad Institute	Enterococcus faecalis 12030	Broad Institute	2558860945	Firmicutes	Bacilli	Lactobacillales	Enterococcaceae	Enterococcus	Enterococcus faecalis	30994	allpaths v. R42411	1169282	0	12030	Host-associated	Human	Large intestine	Digestive system	Host, Intestinal tract, Wastewater	Homo sapiens	Facultative	a	a	Fecal	3001396	2908
2546825518	Bacteria	Permanent Draft	Genome Sequencing of Enterococcus faecalis - Goettingen Genomics Laboratory	Enterococcus faecalis 12030 (ENT15)	Goettingen Genomics Laboratory	2546825518	Firmicutes	Bacilli	Lactobacillales	Enterococcaceae	Enterococcus	Enterococcus faecalis	22318	a	1169282	0	12030	Host-associated	Human	Large intestine	Digestive system	Host, Intestinal tract, Wastewater	Homo sapiens	Facultative	a	a	Fecal	2889157	2864
650377929	Bacteria	Finished	Enterococcus faecalis 62	Enterococcus faecalis 62	Eurofins Medigenomix GmbH	650377929	Firmicutes	Bacilli	Lactobacillales	Enterococcaceae	Enterococcus	Enterococcus faecalis	0	Newbler	936153	61185	62	Host-associated	Human	Unclassified	Unclassified	Gastrointestinal tract, Host, Wastewater	Homo sapiens	Facultative	Gastrointestinal tract	a	Unclassified	3100313	3094
2546825515	Bacteria	Permanent Draft	Genome Sequencing of Enterococcus faecalis - Goettingen Genomics Laboratory	Enterococcus faecalis D1 (ENT11)	Goettingen Genomics Laboratory	2546825515	Firmicutes	Bacilli	Lactobacillales	Enterococcaceae	Enterococcus	Enterococcus faecalis	22315	a	1169247	0	D1	Host-associated	Mammals	Large intestine	Digestive system	Host, Intestinal tract, Wastewater	Homo sapiens	Facultative	a	a	Fecal	3048126	3090
2563367067	Bacteria	Permanent Draft	Genome Sequencing of Enterococcus, Broad Institute	Enterococcus faecalis EnGen0334 D1	Broad Institute	2563367067	Firmicutes	Bacilli	Lactobacillales	Enterococcaceae	Enterococcus	Enterococcus faecalis	36193	allpaths v. R41882	1169247	0	D1	Host-associated	Mammals	Large intestine	Digestive system	Host, Intestinal tract, Wastewater	Homo sapiens	Facultative	a	a	Fecal	2945508	2869
2511231133	Bacteria	Finished	Enterococcus faecalis OG1RF, ATCC 47077	Enterococcus faecalis OG1RF, ATCC 47077	Baylor College of Medicine	2511231133	Firmicutes	Bacilli	Lactobacillales	Enterococcaceae	Enterococcus	Enterococcus faecalis	7412	Atlas	474186	20843	OG1RF	Engineered	Lab synthesis	Unclassified	Unclassified	Host, Intestinal tract, Wastewater	Homo sapiens	Facultative	Gastrointestinal tract	a	Unclassified	2739625	2657
2513237319	Bacteria	Permanent Draft	Human Microbiome Project (HMP) Reference Genomes	Enterococcus faecalis PC1.1	J. Craig Venter Institute (JCVI)	2513237319	Firmicutes	Bacilli	Lactobacillales	Enterococcaceae	Enterococcus	Enterococcus faecalis	8808	Newbler v. 2.0.01.14	791166	42751	PC1.1	Host-associated	Human	Unclassified	Unclassified	Host, Intestinal tract	Homo sapiens	Anaerobe	Gastrointestinal tract	Intestinal tract	Unclassified	2753923	2672
643886065	Bacteria	Permanent Draft	Human Microbiome Project (HMP) Reference Genomes	Enterococcus faecalis TX0104	Baylor College of Medicine	643886065	Firmicutes	Bacilli	Lactobacillales	Enterococcaceae	Enterococcus	Enterococcus faecalis	0	Newbler v. 2.0-01162009	491074	30623	TX0104	Host-associated	Human	Unclassified	Unclassified	Host, Intestinal tract, Wastewater	Homo sapiens	Aerobe	Gastrointestinal tract	a	Unclassified	3106826	3320
643886064	Bacteria	Permanent Draft	Human Microbiome Project (HMP) Reference Genomes	Enterococcus faecalis TX1322	Baylor College of Medicine	643886064	Firmicutes	Bacilli	Lactobacillales	Enterococcaceae	Enterococcus	Enterococcus faecalis	0	Newbler v. 1.1.02.15	525278	31461	TX1322	Host-associated	Human	Unclassified	Unclassified	Host	Homo sapiens	Aerobe	Gastrointestinal tract	a	Unclassified	2929602	3057
648276641	Bacteria	Permanent Draft	Human Microbiome Project (HMP) Reference Genomes	Enterococcus faecalis TX2134	Washington University in St. Louis	648276641	Firmicutes	Bacilli	Lactobacillales	Enterococcaceae	Enterococcus	Enterococcus faecalis	0	Velvet v. 0.7.57	749518	47191	TX2134	Host-associated	Human	Unclassified	Unclassified	Host	Homo sapiens	a	Gastrointestinal tract	Intestinal tract	Unclassified	3120725	3254
637000101	Bacteria	Finished	Enterococcus faecalis V583	Enterococcus faecalis V583	J. Craig Venter Institute (JCVI)	637000101	Firmicutes	Bacilli	Lactobacillales	Enterococcaceae	Enterococcus	Enterococcus faecalis	0	a	226185	70	V583	Host-associated	Human	Blood	Circulatory system	Host, Intestinal tract, Wastewater	Homo sapiens	Facultative	Gastrointestinal tract	Intestinal tract	Unclassified	3359974	3390
647533145	Bacteria	Permanent Draft	Enterococcus faecalis X98, ATCC 27276	Enterococcus faecalis X98, ATCC 27276	Broad Institute	647533145	Firmicutes	Bacilli	Lactobacillales	Enterococcaceae	Enterococcus	Enterococcus faecalis	0	a	565641	32953	X98, ATCC 27276	Host-associated	Human	Large intestine	Digestive system	Feces, Gastrointestinal tract, Host	Homo sapiens	Facultative	Gastrointestinal tract	a	Fecal	2942699	2862
647533146	Bacteria	Permanent Draft	Genome Sequencing of Enterococcus, Broad Institute	Enterococcus faecium 1,141,733	Broad Institute	647533146	Firmicutes	Bacilli	Lactobacillales	Enterococcaceae	Enterococcus	Enterococcus faecium	0	a	565659	32959	1141733	Host-associated	Unclassified	Unclassified	Unclassified	Host, Human intestinal microflora, Soil, Wastewater	Homo sapiens	Facultative	Gastrointestinal tract	Intestinal tract	Unclassified	2924144	2829
647533150	Bacteria	Permanent Draft	Genome Sequencing of Enterococcus, Broad Institute	Enterococcus faecium 1,231,501	Broad Institute	647533150	Firmicutes	Bacilli	Lactobacillales	Enterococcaceae	Enterococcus	Enterococcus faecium	0	a	565658	32957	1231501	Host-associated	Unclassified	Unclassified	Unclassified	Host, Human intestinal microflora, Soil, Wastewater	Homo sapiens	Facultative	Gastrointestinal tract	Intestinal tract	Unclassified	2871230	2812
647533153	Bacteria	Permanent Draft	Genome Sequencing of Enterococcus, Broad Institute	Enterococcus faecium Com12	Broad Institute	647533153	Firmicutes	Bacilli	Lactobacillales	Enterococcaceae	Enterococcus	Enterococcus faecium	0	a	565662	32965	Com12	Host-associated	Human	a	a	Host, Human intestinal microflora, Soil	Homo sapiens	Facultative	Gastrointestinal tract	Intestinal tract	a	2713738	2652
647533154	Bacteria	Permanent Draft	Genome Sequencing of Enterococcus, Broad Institute	Enterococcus faecium Com15	Broad Institute	647533154	Firmicutes	Bacilli	Lactobacillales	Enterococcaceae	Enterococcus	Enterococcus faecium	0	a	565663	32967	Com15	Host-associated	Unclassified	Unclassified	Unclassified	Host, Wastewater	Homo sapiens	Facultative	Gastrointestinal tract	Intestinal tract	Unclassified	2801855	2786
647000243	Bacteria	Permanent Draft	Enterococcus faecium E1071	Enterococcus faecium E1071	University Medical Center Utrecht	647000243	Firmicutes	Bacilli	Lactobacillales	Enterococcaceae	Enterococcus	Enterococcus faecium	0	a	535205	29887	E1071	Host-associated	Human	Large intestine	Digestive system	Feces, Gastrointestinal tract, Host, Wastewater	Homo sapiens	Facultative	Gastrointestinal tract	a	Fecal	2700770	2774
647000238	Bacteria	Permanent Draft	Human Microbiome Project (HMP) Reference Genomes	Enterococcus faecium PC4.1	J. Craig Venter Institute (JCVI)	647000238	Firmicutes	Bacilli	Lactobacillales	Enterococcaceae	Enterococcus	Enterococcus faecium	0	Newbler v. 1.1.03.24-64-7	791161	42757	PC4.1	Host-associated	Unclassified	Unclassified	Unclassified	Host, Human intestinal microflora, Human oral cavity, Human vaginal microflora	Homo sapiens	Facultative	Gastrointestinal tract	Intestinal tract	Unclassified	2811160	2739
643886120	Bacteria	Permanent Draft	Human Microbiome Project (HMP) Reference Genomes	Enterococcus faecium TX1330	Baylor College of Medicine	643886120	Firmicutes	Bacilli	Lactobacillales	Enterococcaceae	Enterococcus	Enterococcus faecium	0	Newbler v. 1.1.03.24	525279	31463	TX1330	Host-associated	Human	Unclassified	Unclassified	Host	Homo sapiens	Facultative	Gastrointestinal tract		Unclassified	2721167	2836
2554235108	Bacteria	Permanent Draft	Enterococcus raffinosus cftri2200 Genome sequencing	Enterococcus raffinosus cftri2200	Central Food Technological Research Institute (CFTRI), Council of Scientific and Industrial Research (CSIR)	2554235108	Firmicutes	Bacilli	Lactobacillales	Enterococcaceae	Enterococcus	Enterococcus raffinosus	25413	Velvet v. 1.2.07	1330525	0	cftri2200	Host-associated	Human	Large intestine	Digestive system	a	Homo sapiens	a	a	a	Fecal	4207346	4280
2513237314	Bacteria	Permanent Draft	Human Microbiome Project (HMP) Reference Genomes	Enterococcus saccharolyticus 30_1	Broad Institute	2513237314	Firmicutes	Bacilli	Lactobacillales	Enterococcaceae	Enterococcus	Enterococcus saccharolyticus	8803	Newbler v. 2.3 PostRelease-11/19/2009	742813	46415	30_1	Host-associated	Human	Unclassified	Unclassified	Host, Human intestinal microflora	Homo sapiens	Facultative	Gastrointestinal tract	Intestinal tract	Unclassified	3119200	3085
650377930	Bacteria	Finished	Human Microbiome Project (HMP) Reference Genomes	Enterococcus sp. 7L76	Wellcome Trust Sanger Institute	650377930	Firmicutes	Bacilli	Lactobacillales	Enterococcaceae	Enterococcus	Enterococcus sp. 7L76	0	a	657310	39181	7L76	Host-associated	Human	Large intestine	Digestive system	Feces, Gastrointestinal tract, Host, Wastewater	Homo sapiens	Facultative	Gastrointestinal tract		Fecal	3096657	2348
2537561746	Bacteria	Permanent Draft	Enterococcus sp. GMD1E	Enterococcus sp. GMD1E	Los Alamos National Laboratory	2537561746	Firmicutes	Bacilli	Lactobacillales	Enterococcaceae	Enterococcus	Enterococcus sp. GMD1E	19057	Velvet v. 1.1.05	1169665	0	GMD1E	Host-associated	Human	Large intestine	Digestive system	a	Homo sapiens	a	a	a	Fecal	2571293	2529
2537561747	Bacteria	Permanent Draft	Enterococcus sp. GMD2E	Enterococcus sp. GMD2E	Los Alamos National Laboratory	2537561747	Firmicutes	Bacilli	Lactobacillales	Enterococcaceae	Enterococcus	Enterococcus sp. GMD2E	19058	Velvet v. 1.1.05	1169666	0	GMD2E	Host-associated	Human	Large intestine	Digestive system	a	Homo sapiens	a	a	a	Fecal	2351463	2316
2537561748	Bacteria	Permanent Draft	Enterococcus sp. GMD3E	Enterococcus sp. GMD3E	Los Alamos National Laboratory	2537561748	Firmicutes	Bacilli	Lactobacillales	Enterococcaceae	Enterococcus	Enterococcus sp. GMD3E	19059	Velvet v. 1.1.05	1169667	0	GMD3E	Host-associated	Human	Large intestine	Digestive system	a	Homo sapiens	a	a	a	Fecal	2275066	2247
2537561749	Bacteria	Permanent Draft	Enterococcus sp. GMD4E	Enterococcus sp. GMD4E	Los Alamos National Laboratory	2537561749	Firmicutes	Bacilli	Lactobacillales	Enterococcaceae	Enterococcus	Enterococcus sp. GMD4E	19060	Velvet v. 1.1.05	1169668	0	GMD4E	Host-associated	Human	Large intestine	Digestive system	a	Homo sapiens	a	a	a	Fecal	2293879	2259
641736198	Bacteria	Permanent Draft	Human Microbiome Project (HMP) Reference Genomes	Erysipelatoclostridium ramosum DSM 1402	Washington University in St. Louis	641736198	Firmicutes	Erysipelotrichia	Erysipelotrichales	Erysipelotrichaceae	Erysipelatoclostridium	Erysipelatoclostridium ramosum	0	PCAP	445974	19663	DSM 1402	Host-associated	Human	Large intestine	Digestive system	Animal, Feces, Gastrointestinal tract, Host, Sea water, Human gastrointestinal tract	Homo sapiens	Anaerobe	Gastrointestinal tract	a	Fecal	3234795	3221
2513237332	Bacteria	Permanent Draft	Human Microbiome Project (HMP) Reference Genomes	Erysipelotrichaceae bacterium sp. 21_3	Broad Institute	2513237332	Firmicutes	Erysipelotrichia	Erysipelotrichales	Erysipelotrichaceae	unclassified	Erysipelotrichaceae bacterium 21_3	8827	Newbler v. 2.1 PreRelease-4/28/2009	658657	39369	21_3	Host-associated	Human	Large intestine	Digestive system	Feces, Gastrointestinal tract, Host	Homo sapiens	a	Gastrointestinal tract	a	Fecal	4403767	4380
649989945	Bacteria	Permanent Draft	Human Microbiome Project (HMP) Reference Genomes	Erysipelotrichaceae bacterium sp. 3_1_53	Broad Institute	649989945	Firmicutes	Erysipelotrichia	Erysipelotrichales	Erysipelotrichaceae	unclassified	Erysipelotrichaceae bacterium 3_1_53	0	Newbler v. 2.1	658659	39371	3_1_53	Host-associated	Human	Large intestine	Digestive system	Feces, Gastrointestinal tract, Host	Homo sapiens	a	Gastrointestinal tract	a	Fecal	4458363	3913
2531839268	Bacteria	Permanent Draft	Human Microbiome Project (HMP) Reference Genomes	Erysipelotrichaceae bacterium sp. 6_1_45	Broad Institute	2531839268	Firmicutes	Erysipelotrichia	Erysipelotrichales	Erysipelotrichaceae	unclassified	Erysipelotrichaceae bacterium 6_1_45	17595	Newbler v. 2.1 PreRelease-4/28/2009	469614	0	6_1_45	Host-associated	Human	Large intestine	Digestive system	Feces, Gastrointestinal tract, Host	Homo sapiens	a	Gastrointestinal tract	a	Fecal	4835437	4887
2513237345	Bacteria	Permanent Draft	Human Microbiome Project (HMP) Reference Genomes	Erysipelotrichaceae sp. 2_2_44A	Broad Institute	2513237345	Firmicutes	Erysipelotrichia	Erysipelotrichales	Erysipelotrichaceae	unclassified	Erysipelotrichaceae bacterium 2_2_44A	8841	Newbler v. 2.3 PostRelease-11/19/2009	457422	41983	2_2_44A	Host-associated	Human	Unclassified	Unclassified	Host	Homo sapiens	a	Gastrointestinal tract	a	Unclassified	4966377	5032
2602041909	Bacteria	Permanent Draft	Escherichia albertii GTC 14781	Escherichia albertii GTC 14781	National Institute of Technology and Evaluation	2602041909	Proteobacteria	Gammaproteobacteria	Enterobacterales	Enterobacteriaceae	Escherichia	Escherichia albertii	56299	a	1115511	0	GTC 14781	Host-associated	Human	Large intestine	Digestive system	Host	Homo sapiens	a	Gastrointestinal tract	Intestinal tract	Fecal	4422416	4438
641736163	Bacteria	Permanent Draft	Escherichia albertii TW07627	Escherichia albertii TW07627	J. Craig Venter Institute (JCVI)	641736163	Proteobacteria	Gammaproteobacteria	Enterobacterales	Enterobacteriaceae	Escherichia	Escherichia albertii	0	a	502347	28851	TW07627	Host-associated	Human	Unclassified	Unclassified	Host	Homo sapiens	Facultative	Gastrointestinal tract	a	Unclassified	4698533	4520
648231706	Bacteria	Finished	Escherichia coli AIEC UM146	Escherichia coli AIEC UM146	Medical Biofilm Research Institute	648231706	Proteobacteria	Gammaproteobacteria	Enterobacterales	Enterobacteriaceae	Escherichia	Escherichia coli	0	a	869729	50883	AIEC UM146	Host-associated	Human	Unclassified	Digestive system	Host, Human intestinal microflora	Homo sapiens	Facultative	Gastrointestinal tract	a	Unclassified	5107563	4891
641522623	Bacteria	Finished	E. coli strain B	Escherichia coli C ATCC 8739	DOE Joint Genome Institute (JGI)	641522623	Proteobacteria	Gammaproteobacteria	Enterobacterales	Enterobacteriaceae	Escherichia	Escherichia coli	0	a	481805	18083	ATCC 8739	Host-associated	Human	Large intestine	Digestive system	Feces, Gastrointestinal tract, Host	Homo sapiens	Facultative	Gastrointestinal tract	a	Fecal	4746218	4394
645058835	Bacteria	Permanent Draft	Human Microbiome Project (HMP) Reference Genomes	Escherichia coli D9	Broad Institute	645058835	Proteobacteria	Gammaproteobacteria	Enterobacterales	Enterobacteriaceae	Escherichia	Escherichia coli	0	Newbler v. 2.0.0 PostRelease-1/21/2009	556266	32507	D9	Host-associated	Human	Unclassified	Unclassified	Host	Homo sapiens	Facultative	Gastrointestinal tract	a	Unclassified	4717340	4526
651053020	Bacteria	Finished	Escherichia coli DH1	Escherichia coli DH1 (ME8569)	Osaka University	651053020	Proteobacteria	Gammaproteobacteria	Enterobacterales	Enterobacteriaceae	Escherichia	Escherichia coli	0	a	536056	52077	DH1 (ME8569)	Host-associated	Unclassified	Unclassified	Unclassified	Host, Human intestinal microflora	Homo sapiens	Facultative	Gastrointestinal tract	a	Unclassified	4621430	4409
641522625	Bacteria	Finished	Escherichia coli DH10B	Escherichia coli DH10B	Baylor College of Medicine	641522625	Proteobacteria	Gammaproteobacteria	Enterobacterales	Enterobacteriaceae	Escherichia	Escherichia coli	0	SeqMan Pro	316385	20079	DH10B	Engineered	Lab synthesis	Unclassified	Unclassified	Host, Human intestinal microflora	Homo sapiens	Facultative	Gastrointestinal tract	a	Unclassified	4686137	4271
646311926	Bacteria	Finished	Escherichia coli K-12, MG1655	Escherichia coli K-12, MG1655	University of Wisconsin, Madison	646311926	Proteobacteria	Gammaproteobacteria	Enterobacterales	Enterobacteriaceae	Escherichia	Escherichia coli	0	a	511145	225	K-12 MG1655	Host-associated	Human	Unclassified	Unclassified	Host, Human intestinal microflora	Homo sapiens	Facultative	Gastrointestinal tract	a	Unclassified	4639675	4324
651053021	Bacteria	Finished	Escherichia coli genome sequencing - Genoscope	Escherichia coli LF82	CEA Genoscope	651053021	Proteobacteria	Gammaproteobacteria	Enterobacterales	Enterobacteriaceae	Escherichia	Escherichia coli	0	Phred-Phrap-Consed	591946	33825	LF82	Host-associated	Human	Unclassified	Unclassified	Host, Human intestinal microflora	Homo sapiens	Facultative	Gastrointestinal tract	a	Unclassified	4773108	4534
648276649	Bacteria	Permanent Draft	Human Microbiome Project (HMP) Reference Genomes	Escherichia coli MS 107-1	Washington University in St. Louis	648276649	Proteobacteria	Gammaproteobacteria	Enterobacterales	Enterobacteriaceae	Escherichia	Escherichia coli	0	Velvet v. 2.1-PreRelease-4/28/2009	679207	40713	MS 107-1	Host-associated	Human	Unclassified	Digestive system	Gastrointestinal tract, Host	Homo sapiens	Facultative	Gastrointestinal tract	a	Unclassified	4905150	5293
648276650	Bacteria	Permanent Draft	Human Microbiome Project (HMP) Reference Genomes	Escherichia coli MS 115-1	Washington University in St. Louis	648276650	Proteobacteria	Gammaproteobacteria	Enterobacterales	Enterobacteriaceae	Escherichia	Escherichia coli	0	Velvet v. 0.7.57	749537	47227	MS 115-1	Host-associated	Human	Unclassified	Unclassified	Host	Homo sapiens	a	Gastrointestinal tract	Intestinal tract	Unclassified	4797820	5132
648276651	Bacteria	Permanent Draft	Human Microbiome Project (HMP) Reference Genomes	Escherichia coli MS 116-1	Washington University in St. Louis	648276651	Proteobacteria	Gammaproteobacteria	Enterobacterales	Enterobacteriaceae	Escherichia	Escherichia coli	0	Velvet v. 0.7.57	749538	47229	MS 116-1	Host-associated	Human	Unclassified	Unclassified	Host	Homo sapiens	a	Gastrointestinal tract	a	Unclassified	4840256	5279
648276652	Bacteria	Permanent Draft	Human Microbiome Project (HMP) Reference Genomes	Escherichia coli MS 119-7	Washington University in St. Louis	648276652	Proteobacteria	Gammaproteobacteria	Enterobacterales	Enterobacteriaceae	Escherichia	Escherichia coli	0	Newbler v. 2.1 PreRelease-4/28/2009	679206	40709	MS 119-7	Host-associated	Human	Unclassified	Digestive system	Gastrointestinal tract, Host	Homo sapiens	Facultative	Gastrointestinal tract	a	Unclassified	4968686	5476
648276653	Bacteria	Permanent Draft	Human Microbiome Project (HMP) Reference Genomes	Escherichia coli MS 124-1	Washington University in St. Louis	648276653	Proteobacteria	Gammaproteobacteria	Enterobacterales	Enterobacteriaceae	Escherichia	Escherichia coli	0	Velvet v. 2.1-PreRelease-4/28/2009	679205	40707	MS 124-1	Host-associated	Human	Unclassified	Digestive system	Gastrointestinal tract, Host	Homo sapiens	Facultative	Gastrointestinal tract	a	Unclassified	5394127	6113
649989948	Bacteria	Permanent Draft	Human Microbiome Project (HMP) Reference Genomes	Escherichia coli MS 145-7	Washington University in St. Louis	649989948	Proteobacteria	Gammaproteobacteria	Enterobacterales	Enterobacteriaceae	Escherichia	Escherichia coli	0	Velvet v. 2.1-PreRelease-4/28/2009	679204	40703	MS 145-7	Host-associated	Human	Unclassified	Digestive system	Gastrointestinal tract, Host	Homo sapiens	Facultative	Gastrointestinal tract	a	Unclassified	5115051	5641
648276654	Bacteria	Permanent Draft	Human Microbiome Project (HMP) Reference Genomes	Escherichia coli MS 146-1	Washington University in St. Louis	648276654	Proteobacteria	Gammaproteobacteria	Enterobacterales	Enterobacteriaceae	Escherichia	Escherichia coli	0	Velvet v. 0.7.57	749540	47241	MS 146-1	Host-associated	Human	Unclassified	Unclassified	Host	Homo sapiens	a	Gastrointestinal tract	Intestinal tract	Unclassified	4740105	5070
648276655	Bacteria	Permanent Draft	Human Microbiome Project (HMP) Reference Genomes	Escherichia coli MS 175-1	Washington University in St. Louis	648276655	Proteobacteria	Gammaproteobacteria	Enterobacterales	Enterobacteriaceae	Escherichia	Escherichia coli	0	Velvet v. 0.7.57	749544	47263	MS 175-1	Host-associated	Human	Unclassified	Unclassified	Host	Homo sapiens	a	Gastrointestinal tract	a	Unclassified	4673288	4987
648276656	Bacteria	Permanent Draft	Human Microbiome Project (HMP) Reference Genomes	Escherichia coli MS 182-1	Washington University in St. Louis	648276656	Proteobacteria	Gammaproteobacteria	Enterobacterales	Enterobacteriaceae	Escherichia	Escherichia coli	0	Velvet v. 0.7.57	749545	47265	MS 182-1	Host-associated	Human	Unclassified	Unclassified	Host	Homo sapiens	a	Gastrointestinal tract	a	Unclassified	4982225	5436
648276657	Bacteria	Permanent Draft	Human Microbiome Project (HMP) Reference Genomes	Escherichia coli MS 185-1	Washington University in St. Louis	648276657	Proteobacteria	Gammaproteobacteria	Enterobacterales	Enterobacteriaceae	Escherichia	Escherichia coli	0	Velvet v. 0.7.57	749546	47267	MS 185-1	Host-associated	Human	Unclassified	Unclassified	Host	Homo sapiens	a	Gastrointestinal tract	a	Unclassified	4939390	5297
648276658	Bacteria	Permanent Draft	Human Microbiome Project (HMP) Reference Genomes	Escherichia coli MS 187-1	Washington University in St. Louis	648276658	Proteobacteria	Gammaproteobacteria	Enterobacterales	Enterobacteriaceae	Escherichia	Escherichia coli	0	Velvet v. 0.7.57	749547	47269	MS 187-1	Host-associated	Human	Unclassified	Unclassified	Host	Homo sapiens	a	Gastrointestinal tract	Left arm	Unclassified	4384173	4604
648276659	Bacteria	Permanent Draft	Human Microbiome Project (HMP) Reference Genomes	Escherichia coli MS 196-1	Washington University in St. Louis	648276659	Proteobacteria	Gammaproteobacteria	Enterobacterales	Enterobacteriaceae	Escherichia	Escherichia coli	0	Velvet v. 0.7.57	749548	47271	MS 196-1	Host-associated	Human	Unclassified	Unclassified	Host	Homo sapiens	a	Gastrointestinal tract	Intestinal tract	Unclassified	5214638	5712
648276660	Bacteria	Permanent Draft	Human Microbiome Project (HMP) Reference Genomes	Escherichia coli MS 198-1	Washington University in St. Louis	648276660	Proteobacteria	Gammaproteobacteria	Enterobacterales	Enterobacteriaceae	Escherichia	Escherichia coli	0	Velvet v. 0.7.57	749549	47273	MS 198-1	Host-associated	Human	Unclassified	Unclassified	Host	Homo sapiens	a	Gastrointestinal tract	Intestinal tract	Unclassified	5236490	5727
648276661	Bacteria	Permanent Draft	Human Microbiome Project (HMP) Reference Genomes	Escherichia coli MS 200-1	Washington University in St. Louis	648276661	Proteobacteria	Gammaproteobacteria	Enterobacterales	Enterobacteriaceae	Escherichia	Escherichia coli	0	Velvet v. 0.7.57	749550	47275	MS 200-1	Host-associated	Human	Unclassified	Unclassified	Host	Homo sapiens	a	Gastrointestinal tract	Intestinal tract	Unclassified	5042708	5448
648276662	Bacteria	Permanent Draft	Human Microbiome Project (HMP) Reference Genomes	Escherichia coli MS 21-1	Washington University in St. Louis	648276662	Proteobacteria	Gammaproteobacteria	Enterobacterales	Enterobacteriaceae	Escherichia	Escherichia coli	0	Velvet v. 0.7.57	749527	47205	MS 21-1	Host-associated	Human	Unclassified	Unclassified	Host	Homo sapiens	a	Gastrointestinal tract	a	Unclassified	5282923	5859
648276663	Bacteria	Permanent Draft	Human Microbiome Project (HMP) Reference Genomes	Escherichia coli MS 45-1	Washington University in St. Louis	648276663	Proteobacteria	Gammaproteobacteria	Enterobacterales	Enterobacteriaceae	Escherichia	Escherichia coli	0	Velvet v. 0.7.57	749528	47207	MS 45-1	Host-associated	Human	Unclassified	Unclassified	Host	Homo sapiens	a	Gastrointestinal tract	Intestinal tract	Unclassified	4994869	5351
648276664	Bacteria	Permanent Draft	Human Microbiome Project (HMP) Reference Genomes	Escherichia coli MS 69-1	Washington University in St. Louis	648276664	Proteobacteria	Gammaproteobacteria	Enterobacterales	Enterobacteriaceae	Escherichia	Escherichia coli	0	Velvet v. 0.7.57	749531	47213	MS 69-1	Host-associated	Human	Unclassified	Unclassified	Host	Homo sapiens	a	Gastrointestinal tract	a	Unclassified	5207549	5595
648276665	Bacteria	Permanent Draft	Human Microbiome Project (HMP) Reference Genomes	Escherichia coli MS 78-1	Washington University in St. Louis	648276665	Proteobacteria	Gammaproteobacteria	Enterobacterales	Enterobacteriaceae	Escherichia	Escherichia coli	0	Velvet v. 0.7.57	749532	47217	MS 78-1	Host-associated	Human	Unclassified	Unclassified	Host	Homo sapiens	a	Gastrointestinal tract	a	Unclassified	4752681	5109
648276666	Bacteria	Permanent Draft	Human Microbiome Project (HMP) Reference Genomes	Escherichia coli MS 84-1	Washington University in St. Louis	648276666	Proteobacteria	Gammaproteobacteria	Enterobacterales	Enterobacteriaceae	Escherichia	Escherichia coli	0	Velvet v. 0.7.57	749533	47219	MS 84-1	Host-associated	Human	Unclassified	Unclassified	Host	Homo sapiens	a	Gastrointestinal tract	a	Unclassified	5287926	5831
638341086	Bacteria	Permanent Draft	Escherichia coli genome sequencing - TIGR	Escherichia coli O111:H9 E110019 (EPEC)	J. Craig Venter Institute (JCVI)	638341086	Proteobacteria	Gammaproteobacteria	Enterobacterales	Enterobacteriaceae	Escherichia	Escherichia coli	0	a	340186	15578	E110019 (EPEC)	Host-associated	Human	Unclassified	Unclassified	Host, Human intestinal microflora	Homo sapiens	Facultative	Gastrointestinal tract	a	Unclassified	5384084	4838
638341089	Bacteria	Permanent Draft	Escherichia coli genome sequencing - TIGR	Escherichia coli O139:H28 F11 (ETEC)	J. Craig Venter Institute (JCVI)	638341089	Proteobacteria	Gammaproteobacteria	Enterobacterales	Enterobacteriaceae	Escherichia	Escherichia coli	0	a	340197	15576	F11 (ETEC)	Host-associated	Human	Unclassified	Unclassified	Host, Human intestinal microflora	Homo sapiens	Facultative	Gastrointestinal tract	a	Unclassified	5206906	4563
638341085	Bacteria	Permanent Draft	Escherichia coli genome sequencing - TIGR	Escherichia coli O148:H28 B7A (CS6:LT+:ST+)(ETEC)	J. Craig Venter Institute (JCVI)	638341085	Proteobacteria	Gammaproteobacteria	Enterobacterales	Enterobacteriaceae	Escherichia	Escherichia coli	0	a	340184	15572	B7A (CS6:LT+:ST+)(ETEC)	Host-associated	Human	Unclassified	Unclassified	Host	Homo sapiens	Facultative	Gastrointestinal tract	a	Unclassified	5202558	4720
646862327	Bacteria	Finished	Human Microbiome Project (HMP) Reference Genomes	Escherichia coli O150:H5 SE15	University of Tokyo	646862327	Proteobacteria	Gammaproteobacteria	Enterobacterales	Enterobacteriaceae	Escherichia	Escherichia coli	0	Phred-Phrap-Consed	431946	19053	SE15	Host-associated	Animal	Fecal	Digestive system	Feces, Gastrointestinal tract, Host, Human intestinal microflora	Homo sapiens	a	Gastrointestinal tract	a	Unclassified	4839683	4594
641736226	Bacteria	Permanent Draft	Enterohemorrhagic isolate E. coli - JCVI	Escherichia coli O157:H7 EC508	J. Craig Venter Institute (JCVI)	641736226	Proteobacteria	Gammaproteobacteria	Enterobacterales	Enterobacteriaceae	Escherichia	Escherichia coli	0	a	478007	27755	EC508	Host-associated	Human	Large intestine	Digestive system	Feces, Gastrointestinal tract, Host, Human intestinal microflora	Homo sapiens	Facultative	Gastrointestinal tract	a	Fecal	5656666	6327
637000107	Bacteria	Finished	Escherichia coli O157:H7 EDL933 (EHEC)	Escherichia coli O157:H7 EDL933 (EHEC)	University of Wisconsin, Madison	637000107	Proteobacteria	Gammaproteobacteria	Enterobacterales	Enterobacteriaceae	Escherichia	Escherichia coli	0	SeqMan II	155864	259	EDL933 (EHEC)	Engineered	Food production	Unclassified	Unclassified	Host, Human intestinal microflora	Homo sapiens	Facultative	Gastrointestinal tract	a	Unclassified	5620522	5632
637000108	Bacteria	Finished	Escherichia coli O157:H7 Sakai (EHEC)	Escherichia coli O157:H7 Sakai (EHEC)	RIKEN	637000108	Proteobacteria	Gammaproteobacteria	Enterobacterales	Enterobacteriaceae	Escherichia	Escherichia coli	0	Phred-Phrap-Consed	386585	226	Sakai (EHEC)	Host-associated	Human	Unclassified	Unclassified	Host, Human intestinal microflora	Homo sapiens	Facultative	Gastrointestinal tract	a	Unclassified	5594477	5556
646862326	Bacteria	Finished	Escherichia coli O18:K1:H7 IHE3034	Escherichia coli O18:K1:H7 IHE3034	J. Craig Venter Institute (JCVI)	646862326	Proteobacteria	Gammaproteobacteria	Enterobacterales	Enterobacteriaceae	Escherichia	Escherichia coli	0	a	714962	43693	IHE3034	Host-associated	Human	Unclassified	Unclassified	Host, Human intestinal microflora	Homo sapiens	Facultative	Gastrointestinal tract	a	a	5108383	4875
648028025	Bacteria	Finished	Escherichia coli O26:H11 11368	Escherichia coli O26:H11 11368	University of Tokyo	648028025	Proteobacteria	Gammaproteobacteria	Enterobacterales	Enterobacteriaceae	Escherichia	Escherichia coli	0	Phred-Phrap-Consed	573235	32509	11368	Host-associated	Human			Host, Human skin	Homo sapiens	Facultative	Gastrointestinal tract	a	a	5855531	5713
646862322	Bacteria	Finished	Escherichia coli O44:H18 042 (EAEC)	Escherichia coli O44:H18 042 (EAEC)	Wellcome Trust Sanger Institute, Institut Pasteur	646862322	Proteobacteria	Gammaproteobacteria	Enterobacterales	Enterobacteriaceae	Escherichia	Escherichia coli	0	a	216592	40647	042 (EAEC)	Host-associated	Human	Unclassified	Unclassified	Host, Human intestinal microflora	Homo sapiens	Facultative	Gastrointestinal tract	Intestinal tract	Unclassified	5355323	5036
646564533	Bacteria	Finished	Escherichia coli O55:H7 CB9615	Escherichia coli O55:H7 CB9615	Nankai University	646564533	Proteobacteria	Gammaproteobacteria	Enterobacterales	Enterobacteriaceae	Escherichia	Escherichia coli	0	Phred-Phrap-Consed	701177	42729	CB9615	Host-associated	Human	Unclassified	Unclassified	Host, Human intestinal microflora	Homo sapiens	Facultative	Gastrointestinal tract	a	Unclassified	5452353	5294
643348545	Bacteria	Finished	Escherichia coli genome sequencing - Genoscope	Escherichia coli O81 ED1a	CEA Genoscope	643348545	Proteobacteria	Gammaproteobacteria	Enterobacterales	Enterobacteriaceae	Escherichia	Escherichia coli	0	Phred-Phrap-Consed, primer walking, transposition, PCR	585397	33409	ED1a	Host-associated	Human	Large intestine	Digestive system	Host, Human intestinal microflora	Homo sapiens	Facultative	Gastrointestinal tract	a	Fecal	5209548	5116
643348551	Bacteria	Finished	Human Microbiome Project (HMP) Reference Genomes	Escherichia coli SE11	University of Tokyo	643348551	Proteobacteria	Gammaproteobacteria	Enterobacterales	Enterobacteriaceae	Escherichia	Escherichia coli	0	Phred-Phrap-Consed	409438	18057	SE11	Host-associated	Human	Unclassified	Unclassified	Host, Human intestinal microflora	Homo sapiens	Facultative	Gastrointestinal tract	a	Unclassified	5155626	5109
2671180656	Bacteria	Permanent Draft	Genome sequencing of Escherichia coli human isolates - University of Groningen	Escherichia coli STEC 771	University of Groningen, University Medical Center Groningen	2671180656	Proteobacteria	Gammaproteobacteria	Enterobacterales	Enterobacteriaceae	Escherichia	Escherichia coli	87900	CLC NGS Cell v. 7.0.3	562	0	STEC 771	Host-associated	Human	Large intestine	Digestive system	a	Homo sapiens	a	a	a	Fecal	5256030	5291
640753024	Bacteria	Finished	Escherichia coli O139:H28 E24377A (ETEC)	Escherichia coli sv. O139:H28 E24377A (ETEC)	J. Craig Venter Institute (JCVI)	640753024	Proteobacteria	Gammaproteobacteria	Enterobacterales	Enterobacteriaceae	Escherichia	Escherichia coli	0	a	331111	13960	E24377A (ETEC)	Host-associated	Unclassified	Unclassified	Unclassified	Host, Human intestinal microflora	Homo sapiens	Facultative	Gastrointestinal tract	a	Unclassified	5249288	5258
637000104	Bacteria	Finished	Escherichia coli O6:K15:H31 536 (UPEC)	Escherichia coli sv. O6:K15:H31 536	University of Gottingen, University of Wuerzburg	637000104	Proteobacteria	Gammaproteobacteria	Enterobacterales	Enterobacteriaceae	Escherichia	Escherichia coli	0	Phrap	362663	16235	536 (UPEC)	Host-associated	Human	Unclassified	Unclassified	Host, Human intestinal microflora	Homo sapiens	Facultative	Gastrointestinal tract	a	Unclassified	4938920	4858
640753025	Bacteria	Finished	Escherichia coli O9 HS	Escherichia coli sv. O9 HS	J. Craig Venter Institute (JCVI)	640753025	Proteobacteria	Gammaproteobacteria	Enterobacterales	Enterobacteriaceae	Escherichia	Escherichia coli	0	a	331112	13959	HS	Host-associated	Human	Unclassified	Unclassified	Host, Human intestinal microflora	Homo sapiens	Facultative	Gastrointestinal tract	a	Unclassified	4643538	4628
637000109	Bacteria	Finished	Escherichia coli UTI89 (UPEC)	Escherichia coli UTI89 (UPEC)	Washington University in St. Louis	637000109	Proteobacteria	Gammaproteobacteria	Enterobacterales	Enterobacteriaceae	Escherichia	Escherichia coli	0	a	364106	16259	UTI89 (UPEC)	Host-associated	Human	Unclassified	Unclassified	Host, Human intestinal microflora	Homo sapiens	Facultative	Gastrointestinal tract	a	Unclassified	5179971	5398
643692022	Bacteria	Finished	Escherichia coli genome sequencing - Genoscope	Escherichia fergusonii UMN026, ATCC 35469	CEA Genoscope	643692022	Proteobacteria	Gammaproteobacteria	Enterobacterales	Enterobacteriaceae	Escherichia	Escherichia fergusonii	0	a	585054	33369	UMN026, ATCC 35469	Host-associated	Human	Large intestine	Digestive system	Feces, Gastrointestinal tract, Host	Homo sapiens	Facultative	a	a	Fecal	4643861	4498
646206261	Bacteria	Permanent Draft	Human Microbiome Project (HMP) Reference Genomes	Escherichia sp. 1_1_43	Broad Institute	646206261	Proteobacteria	Gammaproteobacteria	Enterobacterales	Enterobacteriaceae	Escherichia	Escherichia sp. 1_1_43	0	Newbler v. 2.0.0 PostRelease-1/21/2009	457400	32463	1_1_43	Host-associated	Human	Unclassified	Unclassified	Host	Homo sapiens	Facultative	Gastrointestinal tract	a	Unclassified	2235585	2298
646206259	Bacteria	Permanent Draft	Human Microbiome Project (HMP) Reference Genomes	Escherichia sp. 3_2_53FAA	Broad Institute	646206259	Proteobacteria	Gammaproteobacteria	Enterobacterales	Enterobacteriaceae	Escherichia	Escherichia sp. 3_2_53FAA	0	Newbler v. 2.0.0 PostRelease-1/21/2009	469598	32465	3_2_53FAA	Host-associated	Human	Unclassified	Unclassified	Host	Homo sapiens	Facultative	Gastrointestinal tract	a	Unclassified	5175730	5425
644736366	Bacteria	Finished	Eubacterium eligens ATCC 27750	Eubacterium eligens ATCC 27750	Washington University in St. Louis	644736366	Firmicutes	Clostridia	Clostridiales	Eubacteriaceae	Eubacterium	[Eubacterium] eligens	0	a	515620	29073	ATCC 27750	Host-associated	Human	Large intestine	Digestive system	Feces, Gastrointestinal tract, Host, Intestinal tract, Soil	Homo sapiens	Anaerobe	Gastrointestinal tract	a	Fecal	2831389	2827
643886203	Bacteria	Permanent Draft	Human Microbiome Project (HMP) Reference Genomes	Eubacterium hallii DSM 3353	Washington University in St. Louis	643886203	Firmicutes	Clostridia	Clostridiales	Eubacteriaceae	Eubacterium	[Eubacterium] hallii	0	Newbler v. 2.0.0 PostRelease-10/28/2008	411469	18177	DSM 3353	Host-associated	Human	Large intestine	Digestive system	Feces, Gastrointestinal tract, Host, Human intestinal microflora	Homo sapiens	Anaerobe	Gastrointestinal tract	a	Fecal	3290996	3297
2597490300	Bacteria	Permanent Draft	Human Microbiome Project (HMP) Reference Genomes	Eubacterium ramulus VPI C6-27, ATCC 29099	Washington University in St. Louis	2597490300	Firmicutes	Clostridia	Clostridiales	Eubacteriaceae	Eubacterium	Eubacterium ramulus	54876	Velvet v. 1.1.06	1256908	0	VPI C6-27, ATCC 29099	Host-associated	Human	Large intestine	Digestive system	Feces, Gastrointestinal tract, Host	Homo sapiens	Anaerobe	Gastrointestinal tract	a	Fecal	3436269	3218
644736367	Bacteria	Finished	Eubacterium rectale ATCC 33656	Eubacterium rectale ATCC 33656	Washington University in St. Louis	644736367	Firmicutes	Clostridia	Clostridiales	Lachnospiraceae	unclassified	[Eubacterium] rectale	0	a	515619	29071	ATCC 33656	Host-associated	Human	Large intestine	Digestive system	Feces, Gastrointestinal tract, Host, Intestinal tract	Homo sapiens	Anaerobe	Gastrointestinal tract	a	Fecal	3449685	3693
650377936	Bacteria	Finished	Human Microbiome Project (HMP) Reference Genomes	Eubacterium rectale DSM 17629	Wellcome Trust Sanger Institute	650377936	Firmicutes	Clostridia	Clostridiales	Lachnospiraceae	unclassified	[Eubacterium] rectale	0	a	657318	39159	A1-86, DSM 17629	Host-associated	Human	Large intestine	Digestive system	Host	Homo sapiens	Anaerobe	Gastrointestinal tract	a	Fecal	3344951	2946
650377937	Bacteria	Finished	Human Microbiome Project (HMP) Reference Genomes	Eubacterium rectale M104/1	Wellcome Trust Sanger Institute	650377937	Firmicutes	Clostridia	Clostridiales	Lachnospiraceae	unclassified	[Eubacterium] rectale	0	a	657317	39161	M104/1	Host-associated	Unclassified	Unclassified	Unclassified	Host	Homo sapiens	Anaerobe	Gastrointestinal tract	a	Unclassified	3698419	3267
650377938	Bacteria	Finished	Human Microbiome Project (HMP) Reference Genomes	Eubacterium siraeum 70/3	Wellcome Trust Sanger Institute	650377938	Firmicutes	Clostridia	Clostridiales	Ruminococcaceae	Ruminiclostridium	[Eubacterium] siraeum	0	a	657319	39157	70/3	Host-associated	Unclassified	Unclassified	Unclassified	Host	Homo sapiens	Anaerobe	Gastrointestinal tract	a	Unclassified	2943413	2398
641736184	Bacteria	Permanent Draft	Human Microbiome Project (HMP) Reference Genomes	Eubacterium siraeum DSM 15702	Washington University in St. Louis	641736184	Firmicutes	Clostridia	Clostridiales	Ruminococcaceae	Ruminiclostridium	[Eubacterium] siraeum	0	PCAP	428128	18921	DSM 15702	Host-associated	Human	Large intestine	Digestive system	Feces, Gastrointestinal tract, Host, Human, Human feces, Human intestinal microflora	Homo sapiens	Anaerobe	Gastrointestinal tract	a	Fecal	2695934	2770
2565956546	Bacteria	Finished	Human Microbiome Project (HMP) Reference Genomes	Eubacterium siraeum V10Sc8a	Wellcome Trust Sanger Institute	2565956546	Firmicutes	Clostridia	Clostridiales	Ruminococcaceae	Ruminiclostridium	[Eubacterium] siraeum	36459	a	717961	0	V10Sc8a	Host-associated	Human	Large intestine	Digestive system	Feces, Gastrointestinal tract, Host	Homo sapiens	Anaerobe	Gastrointestinal tract	Intestinal tract	Fecal	2836123	2254
2654587777	Bacteria	Permanent Draft	Human Microbiome Project (HMP) Reference Genomes	Eubacterium sp. 3_1_31	Broad Institute	2654587777	Firmicutes	Clostridia	Clostridiales	Eubacteriaceae	Eubacterium	Eubacterium sp. 3_1_31	79047	allpaths v. 41303	457402	0	3_1_31	Host-associated	Human	Large intestine	Digestive system	Host, Oral cavity	Homo sapiens	Anaerobe	Gastrointestinal tract	a	Fecal	3571452	3404
640963022	Bacteria	Permanent Draft	Human Microbiome Project (HMP) Reference Genomes	Eubacterium ventriosum ATCC 27560	Washington University in St. Louis	640963022	Firmicutes	Clostridia	Clostridiales	Eubacteriaceae	Eubacterium	Eubacterium ventriosum	0	Newbler, PCAP	411463	18159	ATCC 27560	Host-associated	Human	Large intestine	Digestive system	Feces, Gastrointestinal tract, Host, Human intestinal microflora	Homo sapiens	Anaerobe	Gastrointestinal tract	a	Fecal	2869695	2892
649989951	Bacteria	Permanent Draft	Human Microbiome Project (HMP) Reference Genomes	Faecalibacterium cf. prausnitzii KLE1255	Washington University in St. Louis	649989951	Firmicutes	Clostridia	Clostridiales	Ruminococcaceae	Faecalibacterium	Faecalibacterium prausnitzii	0	Velvet v. 0.7.57	748224	46809	KLE1255	Host-associated	Human	Unclassified	Unclassified	Host	Homo sapiens	Facultative	Gastrointestinal tract	Colon	Unclassified	2926561	3414
645951831	Bacteria	Permanent Draft	Human Microbiome Project (HMP) Reference Genomes	Faecalibacterium prausnitzii A2-165	Washington University in St. Louis	645951831	Firmicutes	Clostridia	Clostridiales	Ruminococcaceae	Faecalibacterium	Faecalibacterium prausnitzii	0	a	411483	18199	A2-165	Host-associated	Human	Large intestine	Digestive system	Host, Human intestinal microflora	Homo sapiens	Anaerobe	Gastrointestinal tract	a	Fecal	3080849	3553
650377941	Bacteria	Finished	Human Microbiome Project (HMP) Reference Genomes	Faecalibacterium prausnitzii L2-6	Wellcome Trust Sanger Institute	650377941	Firmicutes	Clostridia	Clostridiales	Ruminococcaceae	Faecalibacterium	Faecalibacterium prausnitzii	0	a	718252	45961	L2-6	Host-associated	Unclassified	Unclassified	Unclassified	Host	Homo sapiens	a	Gastrointestinal tract	Colon	Unclassified	3321367	2820
641380420	Bacteria	Permanent Draft	Human Microbiome Project (HMP) Reference Genomes	Faecalibacterium prausnitzii M21/2	Washington University in St. Louis	641380420	Firmicutes	Clostridia	Clostridiales	Ruminococcaceae	Faecalibacterium	Faecalibacterium prausnitzii	0	PCAP	411485	18203	M21/2	Host-associated	Human	Large intestine	Digestive system	Feces, Gastrointestinal tract, Host, Human intestinal microflora	Homo sapiens	Anaerobe	Gastrointestinal tract	a	Fecal	3126983	3579
650377940	Bacteria	Finished	Human Microbiome Project (HMP) Reference Genomes	Faecalibacterium prausnitzii SL3/3	Wellcome Trust Sanger Institute	650377940	Firmicutes	Clostridia	Clostridiales	Ruminococcaceae	Faecalibacterium	Faecalibacterium prausnitzii	0	a	657322	39151	SL3/3	Host-associated	Unclassified	Unclassified	Unclassified	Host	Homo sapiens	a	Gastrointestinal tract	Colon	Unclassified	3214418	2816
2558860279	Bacteria	Permanent Draft	Human Microbiome Project (HMP) Reference Genomes	Faecalitalea cylindroides ATCC 27803	Washington University in St. Louis	2558860279	Firmicutes	Erysipelotrichia	Erysipelotrichales	Erysipelotrichaceae	Faecalitalea	Faecalitalea cylindroides	30319	Velvet v. 1.1.06	649755	0	VPI 3654, ATCC 27803	Host-associated	Human	Large intestine	Digestive system	Feces, Gastrointestinal tract, Host	Homo sapiens	Anaerobe	Gastrointestinal tract	a	Fecal	1944726	2082
650377935	Bacteria	Finished	Human Microbiome Project (HMP) Reference Genomes	Faecalitalea cylindroides T2-87	Wellcome Trust Sanger Institute	650377935	Firmicutes	Erysipelotrichia	Erysipelotrichales	Erysipelotrichaceae	Faecalitalea	Faecalitalea cylindroides	0	a	717960	45917	T2-87	Host-associated	Unclassified	Unclassified	Unclassified	Host	Homo sapiens	Anaerobe	Gastrointestinal tract	Intestinal tract	Unclassified	1966750	1487
641522627	Bacteria	Finished	Human Microbiome Project (HMP) Reference Genomes	Finegoldia magna ATCC 29328	Wakayama Medical University	641522627	Firmicutes	Tissierellia	Tissierellales	Peptoniphilaceae	Finegoldia	Finegoldia magna	0	Phred-Phrap-Consed	334413	18981	ATCC 29328	Host-associated	Human	Unclassified	Unclassified	Host, Human skin	Homo sapiens	Anaerobe	Gastrointestinal tract	a	Unclassified	1986740	1873
2513237287	Bacteria	Permanent Draft	Human Microbiome Project (HMP) Reference Genomes	Flavonifractor plautii ATCC 29863	Washington University in St. Louis	2513237287	Firmicutes	Clostridia	Clostridiales	unclassified	Flavonifractor	Flavonifractor plautii	8775	Velvet v. 1.1.04	411475	18189	ATCC 29863	Host-associated	Human	Large intestine	Digestive system	Feces, Gastrointestinal tract, Host, Human intestinal microflora	Homo sapiens	Anaerobe	Gastrointestinal tract	a	Fecal	3813599	4335
645951866	Bacteria	Permanent Draft	Human Microbiome Project (HMP) Reference Genomes	Fusobacterium gonidiaformans 3-1-5R	Broad Institute	645951866	Fusobacteria	Fusobacteriia	Fusobacteriales	Fusobacteriaceae	Fusobacterium	Fusobacterium gonidiaformans	0	Newbler v. 2.1 PreRelease-4/28/2009	469605	32477	3-1-5R	Host-associated	Human	Unclassified	Digestive system	Host	Homo sapiens	Anaerobe	Gastrointestinal tract	a	Unclassified	1848430	1986
645951804	Bacteria	Permanent Draft	Human Microbiome Project (HMP) Reference Genomes	Fusobacterium gonidiaformans ATCC 25563	Broad Institute	645951804	Fusobacteria	Fusobacteriia	Fusobacteriales	Fusobacteriaceae	Fusobacterium	Fusobacterium gonidiaformans	0	Newbler v. 2.0.0 PostRelease-1/21/2009	469615	32419	ATCC 25563	Host-associated	Human	Unclassified	Digestive system	Host	Homo sapiens	Anaerobe	Gastrointestinal tract	a	Unclassified	1679672	1700
646206254	Bacteria	Permanent Draft	Human Microbiome Project (HMP) Reference Genomes	Fusobacterium mortiferum ATCC 9817	Broad Institute	646206254	Fusobacteria	Fusobacteriia	Fusobacteriales	Fusobacteriaceae	Fusobacterium	Fusobacterium mortiferum	0	Newbler v. 2.0.0 PostRelease-1/21/2009	469616	32421	ATCC 9817	Host-associated	Human	Unclassified	Digestive system	Host	Homo sapiens	Anaerobe	Gastrointestinal tract	a	Unclassified	2691446	2605
2513237330	Bacteria	Permanent Draft	Human Microbiome Project (HMP) Reference Genomes	Fusobacterium necrophorum funduliforme 1_1_36S	Broad Institute	2513237330	Fusobacteria	Fusobacteriia	Fusobacteriales	Fusobacteriaceae	Fusobacterium	Fusobacterium necrophorum	8825	Newbler v. 2.3 PostRelease-11/19/2009	742814	46417	1_1_36S	Host-associated	Human	Unclassified	Unclassified	Host, Human intestinal microflora	Homo sapiens	Anaerobe	Gastrointestinal tract	a	Unclassified	2300852	3255
646206252	Bacteria	Finished	Human Microbiome Project (HMP) Reference Genomes	Fusobacterium nucleatum animalis 7_1	Broad Institute	646206252	Fusobacteria	Fusobacteriia	Fusobacteriales	Fusobacteriaceae	Fusobacterium	Fusobacterium nucleatum	0	Newbler v. 2.0.0 PostRelease-1/21/2009	457405	32483	7_1	Host-associated	Human	Unclassified	Digestive system	Host	Homo sapiens	Anaerobe	Gastrointestinal tract	a	Unclassified	2510873	2462
651324032	Bacteria	Permanent Draft	Human Microbiome Project (HMP) Reference Genomes	Fusobacterium nucleatum subsp. animalis 11_3_2	Broad Institute	651324032	Fusobacteria	Fusobacteriia	Fusobacteriales	Fusobacteriaceae	Fusobacterium	Fusobacterium nucleatum	0	Newbler v. 2.3 PostRelease-11/19/2009	457403	39559	11_3_2	Host-associated	Human	Unclassified	Digestive system	Host	Homo sapiens	Anaerobe	Gastrointestinal tract	Colon	Unclassified	2702139	2695
645058833	Bacteria	Permanent Draft	Human Microbiome Project (HMP) Reference Genomes	Fusobacterium nucleatum subsp. animalis D11	Broad Institute	645058833	Fusobacteria	Fusobacteriia	Fusobacteriales	Fusobacteriaceae	Fusobacterium	Fusobacterium nucleatum	0	Newbler v. 2.1 PreRelease-4/28/2009	556264	32501	D11	Host-associated	Human	Unclassified	Digestive system	Host, Human skin	Homo sapiens	Anaerobe	Gastrointestinal tract	a	Unclassified	2343156	2494
646206253	Bacteria	Permanent Draft	Human Microbiome Project (HMP) Reference Genomes	Fusobacterium nucleatum subsp. vincentii 4_1_13	Broad Institute	646206253	Fusobacteria	Fusobacteriia	Fusobacteriales	Fusobacteriaceae	Fusobacterium	Fusobacterium nucleatum	0	Newbler v. 2.0.0 PostRelease-1/21/2009	469606	32479	4_1_13	Host-associated	Human	Unclassified	Digestive system	Host	Homo sapiens	Anaerobe	Gastrointestinal tract	a	Unclassified	2268505	2200
647533168	Bacteria	Permanent Draft	Human Microbiome Project (HMP) Reference Genomes	Fusobacterium periodonticum 1_1_41FAA	Broad Institute	647533168	Fusobacteria	Fusobacteriia	Fusobacteriales	Fusobacteriaceae	Fusobacterium	Fusobacterium periodonticum	0	Newbler v. 2.1 PreRelease-4/28/2009	469621	32469	1_1_41FAA	Host-associated	Human	Unclassified	Digestive system	Host	Homo sapiens	Anaerobe	Gastrointestinal tract	a	Unclassified	2479455	2379
646206262	Bacteria	Permanent Draft	Human Microbiome Project (HMP) Reference Genomes	Fusobacterium periodonticum 2_1_31	Broad Institute	646206262	Fusobacteria	Fusobacteriia	Fusobacteriales	Fusobacteriaceae	Fusobacterium	Fusobacterium periodonticum	0	Newbler v. 2.0.0 PostRelease-1/21/2009	469599	32473	2_1_31	Host-associated	Human	Unclassified	Digestive system	Host	Homo sapiens	Anaerobe	Gastrointestinal tract	a	Unclassified	2532453	2341
646206275	Bacteria	Permanent Draft	Human Microbiome Project (HMP) Reference Genomes	Fusobacterium varium ATCC 27725	Broad Institute	646206275	Fusobacteria	Fusobacteriia	Fusobacteriales	Fusobacteriaceae	Fusobacterium	Fusobacterium varium	0	Newbler v. 2.0.0 PostRelease-1/21/2009	469618	32423	ATCC 27725	Host-associated	Human	Unclassified	Digestive system	Host	Homo sapiens	Anaerobe	Gastrointestinal tract	a	Unclassified	3321664	3067
650377943	Bacteria	Finished	Human Microbiome Project (HMP) Reference Genomes	Gordonibacter pamelaeae 7-10-1-bT, DSM 19378	Wellcome Trust Sanger Institute	650377943	Actinobacteria	Coriobacteriia	Eggerthellales	Eggerthellaceae	Gordonibacter	Gordonibacter pamelaeae	0	a	657308	39175	7-10-1-bT	Host-associated	Human	Unclassified	Unclassified	Host, Human intestinal microflora	Homo sapiens	Obligate anaerobe	Gastrointestinal tract	Colon	Unclassified	3608022	2077
647000258	Bacteria	Permanent Draft	Grimontia hollisae CIP 101886	Grimontia hollisae CIP 101886	Los Alamos National Laboratory	647000258	Proteobacteria	Gammaproteobacteria	Vibrionales	Vibrionaceae	Grimontia	Grimontia hollisae	0	a	675812	40495	CIP 101886	Host-associated	Human	Large intestine	Digestive system	Feces, Gastrointestinal tract, Host, Marine	Homo sapiens	Facultative	Gastrointestinal tract	a	Fecal	4002786	3694
2513237377	Bacteria	Permanent Draft	Human Microbiome Project (HMP) Reference Genomes	Hafnia alvei ATCC 51873	Washington University in St. Louis	2513237377	Proteobacteria	Gammaproteobacteria	Enterobacterales	Hafniaceae	Hafnia	Hafnia alvei	8874	Velvet v. 1.1.04	1002364	65123	ATCC 51873	Host-associated	Human	Large intestine	Digestive system	Feces, Gastrointestinal tract, Host	Homo sapiens	Aerobe	Gastrointestinal tract	a	Fecal	4882309	4989
2721755583	Bacteria	Finished	Genome sequencing as part of FDA-ARGOS: dAtabase for Regulatory Grade micrObial Sequences project	Hafnia alvei FDAARGOS_158	US Food and Drug Administration, Institute for Genome Sciences, University of Maryland School of Medicine	2721755583	Proteobacteria	Gammaproteobacteria	Enterobacterales	Hafniaceae	Hafnia	Hafnia alvei	118593	HGAP3 v. Oct 2014	569	0	FDAARGOS_158	Host-associated	Human	Large intestine	Digestive system	a	Homo sapiens	a	a	a	Fecal	4513426	4293
2588253788	Bacteria	Permanent Draft	Hafnia alvei Stuart 32011, ATCC 13337	Hafnia alvei Stuart 32011, ATCC 13337	University of Wisconsin, Madison	2588253788	Proteobacteria	Gammaproteobacteria	Enterobacterales	Hafniaceae	Hafnia	Hafnia alvei	46926	a	910996	0	ATCC 13337	Host-associated	Human	Large intestine	Digestive system	Feces, Gastrointestinal tract, Host	Homo sapiens	a	Gastrointestinal tract	a	Fecal	4820018	4452
2534682115	Archaea	Permanent Draft	Halorubrum lipolyticum DSM 21995	Halorubrum lipolyticum DSM 21995	University of California, Davis	2534682115	Euryarchaeota	Halobacteria	Haloferacales	Halorubraceae	Halorubrum	Halorubrum lipolyticum	18569	A5 pipeline v. Nov-2011	1227482	0	DSM 21995	Host-associated	Human	Large intestine	Digestive system	Feces, Gastrointestinal tract, Host	Homo sapiens	Aerobe	Gastrointestinal tract	Intestinal tract	Fecal	3425042	3267
2562617155	Bacteria	Permanent Draft	Human Microbiome Project (HMP) Reference Genomes	Helicobacter bilis ATCC 43879	Broad Institute	2562617155	Proteobacteria	Epsilonproteobacteria	Campylobacterales	Helicobacteraceae	Helicobacter	Helicobacter bilis	35458	Newbler v. 2.0.0 PostRelease-1/21/2009	613026	0	ATCC 43879	Host-associated	Human	Large intestine	Digestive system	Feces, Gastrointestinal tract, Host	Homo sapiens	Aerobe	Gastrointestinal tract	a	Fecal	2523721	2307
650716041	Bacteria	Finished	Helicobacter bizzozeronii CIII-1	Helicobacter bizzozeronii CIII-1	LGC Genomics	650716041	Proteobacteria	Epsilonproteobacteria	Campylobacterales	Helicobacteraceae	Helicobacter	Helicobacter bizzozeronii	0	a	1002804	65019	CIII-1	Host-associated	Human	Unclassified	Digestive system	Host	Homo sapiens	a	Gastrointestinal tract	a	Unclassified	1807534	2012
647533173	Bacteria	Finished	Helicobacter canadensis MIT 98-5491, ATCC 700968	Helicobacter canadensis MIT 98-5491, ATCC 700968	Baylor College of Medicine	647533173	Proteobacteria	Epsilonproteobacteria	Campylobacterales	Helicobacteraceae	Helicobacter	Helicobacter canadensis	0	a	537970	30719	MIT 98-5491	Host-associated	Human	Unclassified	Unclassified	Host	Homo sapiens	Microaerophilic	Gastrointestinal tract	a	Unclassified	1623845	1584
643886141	Bacteria	Permanent Draft	Human Microbiome Project (HMP) Reference Genomes	Helicobacter cinaedi CCUG 18818	Broad Institute	643886141	Proteobacteria	Epsilonproteobacteria	Campylobacterales	Helicobacteraceae	Helicobacter	Helicobacter cinaedi	0	Newbler v. 2.1 PreRelease-4/28/2009	537971	30073	CCUG 18818	Host-associated	Animal	Unclassified	Digestive system	Host	Homo sapiens	Microaerophilic	Gastrointestinal tract	a	Unclassified	2182709	2424
643886218	Bacteria	Permanent Draft	Human Microbiome Project (HMP) Reference Genomes	Helicobacter pullorum MIT 98-5489	Broad Institute	643886218	Proteobacteria	Epsilonproteobacteria	Campylobacterales	Helicobacteraceae	Helicobacter	Helicobacter pullorum	0	Newbler v. 42.0.0 PostRelease-1/21/2009	537972	30075	MIT 98-5489	Host-associated	Human	Unclassified	Unclassified	Host	Homo sapiens	Microaerophilic	Gastrointestinal tract	a	Unclassified	1919070	2113
651053029	Bacteria	Finished	Helicobacter pylori sequencing project - Univ of Hyderabad	Helicobacter pylori 2017	University of Hyderabad	651053029	Proteobacteria	Epsilonproteobacteria	Campylobacterales	Helicobacteraceae	Helicobacter	Helicobacter pylori	0	a	985081	62769	2017	Host-associated	Human	Unclassified	Unclassified	Host, Human stomach	Homo sapiens	Aerobe	Gastrointestinal tract	a	Unclassified	1548238	1632
651053030	Bacteria	Finished	Helicobacter pylori sequencing project - Univ of Hyderabad	Helicobacter pylori 2018	University of Hyderabad	651053030	Proteobacteria	Epsilonproteobacteria	Campylobacterales	Helicobacteraceae	Helicobacter	Helicobacter pylori	0	a	985080	62771	2018	Host-associated	Human	Unclassified	Unclassified	Host, Human stomach	Homo sapiens	Aerobe	Gastrointestinal tract	a	Unclassified	1562832	1642
637000132	Bacteria	Finished	Helicobacter pylori 26695	Helicobacter pylori 26695	J. Craig Venter Institute (JCVI)	637000132	Proteobacteria	Epsilonproteobacteria	Campylobacterales	Helicobacteraceae	Helicobacter	Helicobacter pylori	0	a	85962	233	26695	Host-associated	Human	Unclassified	Unclassified	Host, Human, Human stomach	Homo sapiens	Aerobe	Gastrointestinal tract	Stomach	Unclassified	1667867	1624
2511231168	Bacteria	Finished	Human Microbiome Project (HMP) Reference Genomes	Helicobacter pylori 35A	Baylor College of Medicine	2511231168	Proteobacteria	Epsilonproteobacteria	Campylobacterales	Helicobacteraceae	Helicobacter	Helicobacter pylori	7448	Newbler v. 1.1.03.24	585535	34603	35A	Host-associated	Human	Unclassified	Unclassified	Host, Human stomach	Homo sapiens	Aerobe	Gastrointestinal tract	Stomach	Unclassified	1566655	1516
646862330	Bacteria	Finished	Helicobacter pylori 51	Helicobacter pylori 51	Gyeongsang National University	646862330	Proteobacteria	Epsilonproteobacteria	Campylobacterales	Helicobacteraceae	Helicobacter	Helicobacter pylori	0		290847	9627	51	Host-associated	Human	Unclassified	Digestive system	Host, Human stomach	Homo sapiens	Aerobe	Gastrointestinal tract	a	Unclassified	1589954	1457
651053031	Bacteria	Finished	Human Microbiome Project (HMP) Reference Genomes	Helicobacter pylori 83	Baylor College of Medicine	651053031	Proteobacteria	Epsilonproteobacteria	Campylobacterales	Helicobacteraceae	Helicobacter	Helicobacter pylori	0	Newbler v. 2.0.0-Eclipse	585538	34609	83	Host-associated	Animal	Unclassified	Digestive system	Host, Human stomach	Homo sapiens	Aerobe	Gastrointestinal tract	Stomach	Unclassified	1617426	1655
648231708	Bacteria	Finished	Helicobacter pylori sequencing project - Univ of Hyderabad	Helicobacter pylori 908	University of Hyderabad	648231708	Proteobacteria	Epsilonproteobacteria	Campylobacterales	Helicobacteraceae	Helicobacter	Helicobacter pylori	0	Velvet	869727	50869	908	Host-associated	Human	Unclassified	Unclassified	Host, Human stomach	Homo sapiens	Aerobe	Gastrointestinal tract	Stomach	Unclassified	1549666	1634
642979330	Bacteria	Permanent Draft	Helicobacter pylori 98-10	Helicobacter pylori 98-10	Vanderbilt University	642979330	Proteobacteria	Epsilonproteobacteria	Campylobacterales	Helicobacteraceae	Helicobacter	Helicobacter pylori	0	a	544405	30395	98-10	Host-associated	Animal	Unclassified	Digestive system	Host, Human stomach	Homo sapiens	Aerobe	Gastrointestinal tract	Stomach	Unclassified	1571772	1566
642979331	Bacteria	Permanent Draft	Helicobacter pylori B128	Helicobacter pylori B128	Vanderbilt University	642979331	Proteobacteria	Epsilonproteobacteria	Campylobacterales	Helicobacteraceae	Helicobacter	Helicobacter pylori	0	a	544406	30397	B128	Host-associated	Animal	Unclassified	Digestive system	Host, Human stomach	Homo sapiens	Aerobe	Gastrointestinal tract	Stomach	Unclassified	1649221	1770
644736374	Bacteria	Finished	Helicobacter pylori B38	Helicobacter pylori B38	Institut Pasteur	644736374	Proteobacteria	Epsilonproteobacteria	Campylobacterales	Helicobacteraceae	Helicobacter	Helicobacter pylori	0	a	592205	39685	B38	Host-associated	Unclassified	Unclassified	Unclassified	Host, Human stomach	Homo sapiens	Aerobe	Gastrointestinal tract	a	Unclassified	1576758	1427
649633055	Bacteria	Finished	Helicobacter pylori B8	Helicobacter pylori B8	Bielefeld University	649633055	Proteobacteria	Epsilonproteobacteria	Campylobacterales	Helicobacteraceae	Helicobacter	Helicobacter pylori	0	Staden Package-Gap4	693745	41831	B8	Host-associated	Human	Unclassified	Digestive system	Host, Human stomach	Homo sapiens	Aerobe	Gastrointestinal tract	Stomach	Unclassified	1680029	1749
648231709	Bacteria	Finished	Genome sequencing of Helicobacter pylori, Washington University Medical School	Helicobacter pylori Cuz20	Washington University in St. Louis	648231709	Proteobacteria	Epsilonproteobacteria	Campylobacterales	Helicobacteraceae	Helicobacter	Helicobacter pylori	0	a	765964	49029	Cuz20	Host-associated	Human	Unclassified	Unclassified	Host, Human stomach	Homo sapiens	Aerobe	Gastrointestinal tract	a	Unclassified	1635449	1606
651053032	Bacteria	Finished	Evolution in an oncogenic bacterial species with extreme genome plasticity	Helicobacter pylori F16	University of Tokyo	651053032	Proteobacteria	Epsilonproteobacteria	Campylobacterales	Helicobacteraceae	Helicobacter	Helicobacter pylori	0	Phred-Phrap-Consed	866344	50589	F16	Host-associated	Human	Unclassified	Unclassified	Host, Human stomach	Homo sapiens	Aerobe	Gastrointestinal tract	a	Unclassified	1575399	1542
651053033	Bacteria	Finished	Evolution in an oncogenic bacterial species with extreme genome plasticity	Helicobacter pylori F30	University of Tokyo	651053033	Proteobacteria	Epsilonproteobacteria	Campylobacterales	Helicobacteraceae	Helicobacter	Helicobacter pylori	0	Phred-Phrap-Consed	866345	50591	F30	Host-associated	Human	Unclassified	Unclassified	Host, Human stomach	Homo sapiens	Aerobe	Gastrointestinal tract	a	Unclassified	1579693	1526
651053034	Bacteria	Finished	Evolution in an oncogenic bacterial species with extreme genome plasticity	Helicobacter pylori F32	University of Tokyo	651053034	Proteobacteria	Epsilonproteobacteria	Campylobacterales	Helicobacteraceae	Helicobacter	Helicobacter pylori	0	Phred-Phrap-Consed	102608	50593	F32	Host-associated	Human	Unclassified	Unclassified	Host, Human stomach	Homo sapiens	Aerobe	Gastrointestinal tract	a	Unclassified	1581461	1533
651053035	Bacteria	Finished	Evolution in an oncogenic bacterial species with extreme genome plasticity	Helicobacter pylori F57	University of Tokyo	651053035	Proteobacteria	Epsilonproteobacteria	Campylobacterales	Helicobacteraceae	Helicobacter	Helicobacter pylori	0	a	866346	50595	F57	Host-associated	Human	Unclassified	Unclassified	Host, Human stomach	Homo sapiens	Aerobe	Gastrointestinal tract	a	Unclassified	1609006	1562
643348558	Bacteria	Finished	Helicobacter pylori G27	Helicobacter pylori G27	Washington University in St. Louis	643348558	Proteobacteria	Epsilonproteobacteria	Campylobacterales	Helicobacteraceae	Helicobacter	Helicobacter pylori	0	a	563041	31341	G27	Host-associated	Unclassified	Unclassified	Unclassified	Host, Human stomach	Homo sapiens	Aerobe	Gastrointestinal tract	Stomach	Unclassified	1663013	1547
650377949	Bacteria	Finished	Genome sequencing of Helicobacter pylori, Washington University Medical School	Helicobacter pylori Gambia94/24	Washington University in St. Louis	650377949	Proteobacteria	Epsilonproteobacteria	Campylobacterales	Helicobacteraceae	Helicobacter	Helicobacter pylori	0	a	907240	53317	Gambia94/24	Host-associated	Human	a	a	Host, Human stomach	Homo sapiens	Aerobe	Gastrointestinal tract	a	a	1712468	1647
637000133	Bacteria	Finished	Genome sequencing of Helicobacter pylori, Washington University Medical School	Helicobacter pylori HPAG1	Washington University in St. Louis	637000133	Proteobacteria	Epsilonproteobacteria	Campylobacterales	Helicobacteraceae	Helicobacter	Helicobacter pylori	0	a	357544	16183	HPAG1	Host-associated	Human	Unclassified	Unclassified	Host, Human stomach	Homo sapiens	Aerobe	Gastrointestinal tract	Stomach	Unclassified	1605736	1590
642979325	Bacteria	Permanent Draft	Genome sequencing of Helicobacter pylori, Washington University Medical School	Helicobacter pylori HPKX_438_AG0C1	Washington University in St. Louis	642979325	Proteobacteria	Epsilonproteobacteria	Campylobacterales	Helicobacteraceae	Helicobacter	Helicobacter pylori	0	a	499171	28543	HPKX_438_AG0C1	Host-associated	Human	Unclassified	Unclassified	Host, Human stomach	Homo sapiens	Aerobe	Gastrointestinal tract	Stomach	Unclassified	1819663	2939
642979332	Bacteria	Permanent Draft	Genome sequencing of Helicobacter pylori, Washington University Medical School	Helicobacter pylori HPKX_438_CA4C1	Washington University in St. Louis	642979332	Proteobacteria	Epsilonproteobacteria	Campylobacterales	Helicobacteraceae	Helicobacter	Helicobacter pylori	0	a	499172	28545	HPKX_438_CA4C1	Host-associated	Human	Unclassified	Unclassified	Host, Human stomach	Homo sapiens	Aerobe	Gastrointestinal tract	Stomach	Unclassified	1566388	3962
650377950	Bacteria	Finished	Genome sequencing of Helicobacter pylori, Washington University Medical School	Helicobacter pylori India7	Washington University in St. Louis	650377950	Proteobacteria	Epsilonproteobacteria	Campylobacterales	Helicobacteraceae	Helicobacter	Helicobacter pylori	0	a	907238	53321	India7	Host-associated	Human	a	a	Host, Human stomach	Homo sapiens	Aerobe	Gastrointestinal tract	a	a	1675918	1642
637000134	Bacteria	Finished	Helicobacter pylori J99	Helicobacter pylori J99	Genome Therapeutics	637000134	Proteobacteria	Epsilonproteobacteria	Campylobacterales	Helicobacteraceae	Helicobacter	Helicobacter pylori	0	Phrap, FASTA, COVERAGE	85963	234	J99	Host-associated	Human	Unclassified	Unclassified	Host, Human stomach	Homo sapiens	Aerobe	Gastrointestinal tract	a	Unclassified	1643831	1541
650377951	Bacteria	Finished	Genome sequencing of Helicobacter pylori, Washington University Medical School	Helicobacter pylori Lithuania75	Washington University in St. Louis	650377951	Proteobacteria	Epsilonproteobacteria	Campylobacterales	Helicobacteraceae	Helicobacter	Helicobacter pylori	0	a	907237	53323	Lithuania75	Host-associated	Unclassified	Unclassified	Unclassified	Host, Human stomach	Homo sapiens	Aerobe	Gastrointestinal tract	a	Unclassified	1640673	1607
643348559	Bacteria	Finished	Helicobacter pylori P12	Helicobacter pylori P12	Ludwig-Maximilians-University	643348559	Proteobacteria	Epsilonproteobacteria	Campylobacterales	Helicobacteraceae	Helicobacter	Helicobacter pylori	0	a	570508	32291	P12	Host-associated	Human	Unclassified	Digestive system	Host, Human stomach	Homo sapiens	Aerobe	Gastrointestinal tract	Stomach	Unclassified	1684038	1619
2513237210	Bacteria	Finished	Genome sequencing of Helicobacter pylori, Washington University Medical School	Helicobacter pylori PeCan18	Washington University	2513237210	Proteobacteria	Epsilonproteobacteria	Campylobacterales	Helicobacteraceae	Helicobacter	Helicobacter pylori	8677	a	1163742	95275	PeCan18	Host-associated	Animal	Unclassified	Digestive system	Host	Homo sapiens	a	Gastrointestinal tract	a	Unclassified	1660685	1537
648028031	Bacteria	Finished	Genome sequencing of Helicobacter pylori, Washington University Medical School	Helicobacter pylori PeCan4	Washington University in St. Louis	648028031	Proteobacteria	Epsilonproteobacteria	Campylobacterales	Helicobacteraceae	Helicobacter	Helicobacter pylori	0	a	765963	49027	PeCan4	Host-associated	Human	Unclassified	Unclassified	Host, Human stomach	Homo sapiens	Aerobe	Gastrointestinal tract	a	Unclassified	1638269	1605
2511231216	Bacteria	Finished	Genome sequencing of Helicobacter pylori, Washington University Medical School	Helicobacter pylori Puno120	Washington University	2511231216	Proteobacteria	Epsilonproteobacteria	Campylobacterales	Helicobacteraceae	Helicobacter	Helicobacter pylori	7497	a	1055528	69917	Puno120	Host-associated	Human	Unclassified	Unclassified	Host	Homo sapiens	a	Gastrointestinal tract	Gastric antrum	Unclassified	1637762	1582
2511231147	Bacteria	Finished	Genome sequencing of Helicobacter pylori, Washington University Medical School	Helicobacter pylori Puno135	Washington University in St. Louis	2511231147	Proteobacteria	Epsilonproteobacteria	Campylobacterales	Helicobacteraceae	Helicobacter	Helicobacter pylori	7426	a	1055529	69919	Puno135	Host-associated	Human	Unclassified	Digestive system	Host	Homo sapiens	a	Gastrointestinal tract	Gastric antrum	Unclassified	1646139	1615
648231710	Bacteria	Finished	Genome sequencing of Helicobacter pylori, Washington University Medical School	Helicobacter pylori Sat464	Washington University in St. Louis	648231710	Proteobacteria	Epsilonproteobacteria	Campylobacterales	Helicobacteraceae	Helicobacter	Helicobacter pylori	0	a	794851	49453	Sat464	Host-associated	Human	Unclassified	Unclassified	Host, Human stomach	Homo sapiens	Aerobe	Gastrointestinal tract		Unclassified	1567570	1550
2513237188	Bacteria	Finished	Genome sequencing of Helicobacter pylori, Washington University Medical School	Helicobacter pylori Shi112	Washington University	2513237188	Proteobacteria	Epsilonproteobacteria	Campylobacterales	Helicobacteraceae	Helicobacter	Helicobacter pylori	8652	a	1163740	94347	Shi112	Host-associated	Human	Unclassified	Digestive system	a	Homo sapiens	a	Gastrointestinal tract	Gastric antrum	Unclassified	1663456	1606
2513237192	Bacteria	Finished	Genome sequencing of Helicobacter pylori, Washington University Medical School	Helicobacter pylori Shi169	Washington University	2513237192	Proteobacteria	Epsilonproteobacteria	Campylobacterales	Helicobacteraceae	Helicobacter	Helicobacter pylori	8657	a	1163741	94507	Shi169	Host-associated	Human	Unclassified	Digestive system	a	Homo sapiens	a	Gastrointestinal tract	Gastric antrum	Unclassified	1616909	1567
2513237203	Bacteria	Finished	Genome sequencing of Helicobacter pylori, Washington University Medical School	Helicobacter pylori Shi417	Washington University	2513237203	Proteobacteria	Epsilonproteobacteria	Campylobacterales	Helicobacteraceae	Helicobacter	Helicobacter pylori	8670	a	1163739	94345	Shi417	Host-associated	Human	Unclassified	Digestive system	a	Homo sapiens	a	Gastrointestinal tract	Gastric antrum	Unclassified	1665719	1590
642555131	Bacteria	Finished	Genome sequencing of Helicobacter pylori, Washington University Medical School	Helicobacter pylori Shi470	Washington University in St. Louis	642555131	Proteobacteria	Epsilonproteobacteria	Campylobacterales	Helicobacteraceae	Helicobacter	Helicobacter pylori	0	a	512562	29045	Shi470	Host-associated	Human	Unclassified	Digestive system	Host, Human stomach	Homo sapiens	Aerobe	Gastrointestinal tract	Stomach	Unclassified	1608547	1609
648028032	Bacteria	Finished	Genome sequencing of Helicobacter pylori, Washington University Medical School	Helicobacter pylori SJM180	Washington University in St. Louis	648028032	Proteobacteria	Epsilonproteobacteria	Campylobacterales	Helicobacteraceae	Helicobacter	Helicobacter pylori	0	a	765962	49025	SJM180	Host-associated	Human	Unclassified	Unclassified	Host, Human stomach	Homo sapiens	Aerobe	Gastrointestinal tract	a	Unclassified	1658051	1623
650377952	Bacteria	Finished	Genome sequencing of Helicobacter pylori, Washington University Medical School	Helicobacter pylori SouthAfrica7	Washington University in St. Louis	650377952	Proteobacteria	Epsilonproteobacteria	Campylobacterales	Helicobacteraceae	Helicobacter	Helicobacter pylori	0	a	907239	53319	SouthAfrica7	Host-associated	Unclassified	Unclassified	Unclassified	Host, Human stomach	Homo sapiens	Aerobe	Gastrointestinal tract	a	Unclassified	1679829	1614
646862331	Bacteria	Finished	Helicobacter pylori v225	Helicobacter pylori v225	Virginia Bioinformatics Institute	646862331	Proteobacteria	Epsilonproteobacteria	Campylobacterales	Helicobacteraceae	Helicobacter	Helicobacter pylori	0	a	637913	36609	v225	Host-associated	Human	Unclassified	Unclassified	Host	Homo sapiens	Microaerophilic	Gastrointestinal tract	a	Unclassified	1595604	1594
646206255	Bacteria	Permanent Draft	Human Microbiome Project (HMP) Reference Genomes	Helicobacter winghamensis ATCC BAA-430	Broad Institute	646206255	Proteobacteria	Epsilonproteobacteria	Campylobacterales	Helicobacteraceae	Helicobacter	Helicobacter winghamensis	0	Newbler v. 2.1 PreRelease-4/28/2009	556267	32491	ATCC BAA-430	Host-associated	Human	Large intestine	Digestive system	Host	Homo sapiens	Aerobe	Gastrointestinal tract	a	Fecal	1690216	1677
642979360	Bacteria	Permanent Draft	Human Microbiome Project (HMP) Reference Genomes	Holdemanella biformis DSM 3989	Washington University in St. Louis	642979360	Firmicutes	Erysipelotrichia	Erysipelotrichales	Erysipelotrichaceae	Holdemanella	Holdemanella biformis	0	Newbler v. 2.0.00.20	518637	29269	VPI C17-5, DSM 3989	Host-associated	Human	Large intestine	Digestive system	Feces, Gastrointestinal tract, Host, Human intestinal microflora	Homo sapiens	Anaerobe	Gastrointestinal tract	a	Fecal	2415920	2577
643886103	Bacteria	Permanent Draft	Human Microbiome Project (HMP) Reference Genomes	Holdemania filiformis VPI J1-31B-1, DSM 12042	Washington University in St. Louis	643886103	Firmicutes	Erysipelotrichia	Erysipelotrichales	Erysipelotrichaceae	Holdemania	Holdemania filiformis	0	Newbler v. 2.0.00.20	545696	30361	VPI J1-31B-1, DSM 12042	Host-associated	Human	Large intestine	Digestive system	Feces, Gastrointestinal tract, Host	Homo sapiens	Anaerobe	Gastrointestinal tract	a	Fecal	3803745	4272
2551306369	Bacteria	Permanent Draft	Culturomics: study of the human digestive flora	Holdemania massiliensis AP2	European Bioinformatics Institute	2551306369	Firmicutes	Erysipelotrichia	Erysipelotrichales	Erysipelotrichaceae	Holdemania	Holdemania massiliensis	24970	a	1211819	0	AP2	Host-associated	Human	Large intestine	Digestive system	a	Homo sapiens	Anaerobe	Gastrointestinal tract	a	Fecal	3757316	3519
645951835	Bacteria	Permanent Draft	Human Microbiome Project (HMP) Reference Genomes	Hungatella hathewayi DSM 13479	Washington University in St. Louis	645951835	Firmicutes	Clostridia	Clostridiales	Clostridiaceae	Hungatella	Hungatella hathewayi	0	a	566550	30755	DSM 13479	Host-associated	Human	Large intestine	Digestive system	Feces, Gastrointestinal tract, Host, Human intestinal microflora	Homo sapiens	Anaerobe	Gastrointestinal tract	a	Fecal	6626224	7232
2513237275	Bacteria	Permanent Draft	Human Microbiome Project (HMP) Reference Genomes	Hungatella hathewayi WAL-18680	Broad Institute	2513237275	Firmicutes	Clostridia	Clostridiales	Clostridiaceae	Hungatella	Hungatella hathewayi	8763	Newbler v. 2.3 PostRelease-11/19/2009	742737	46393	WAL-18680	Host-associated	Human	Large intestine	Digestive system	Feces, Gastrointestinal tract, Host, Human intestinal microflora	Homo sapiens	Obligate anaerobe	Gastrointestinal tract	a	Fecal	5654180	5251
641736113	Bacteria	Permanent Draft	Human Microbiome Project (HMP) Reference Genomes	Intestinibacter bartlettii DSM 16795	Washington University in St. Louis	641736113	Firmicutes	Clostridia	Clostridiales	Peptostreptococcaceae	Intestinibacter	Intestinibacter bartlettii	0	PCAP	445973	19661	DSM 16795	Host-associated	Human	Large intestine	Digestive system	Feces, Gastrointestinal tract, Host, Human fecal, Human intestinal microflora	Homo sapiens	Anaerobe	Gastrointestinal tract	a	Fecal	2971856	2875
2667527550	Bacteria	Finished	Intestinimonas butyriciproducens AF211	Intestinimonas butyriciproducens AF211	University of Helsinki	2667527550	Firmicutes	Clostridia	Clostridiales	unclassified	Intestinimonas	Intestinimonas butyriciproducens	86385	HGAP	1297617	0	AF211	Host-associated	Mammals	Fecal	Digestive system	a	a	a	a	a	Uncharacterized	3376475	3241
2756170247	Bacteria	Permanent Draft	Genomic Encyclopedia of Type Strains, Phase IV (KMG-IV): sequencing the most valuable type-strain genomes for metagenomic binning, comparative biology and taxonomic classification	Intestinimonas butyriciproducens DSM 26588	DOE Joint Genome Institute (JGI)	2756170247	Firmicutes	Clostridia	Clostridiales	unclassified	Intestinimonas	Intestinimonas butyriciproducens	156723	spades v. 3.10.1	1297617	0	DSM 26588	a	a	a	a	a	a	Anaerobe	a	a	a	3199563	3184
2740892378	Bacteria	Permanent Draft	Genome sequencing of human fecal bacterial isolates	Intestinimonas butyriciproducens ER1	Technical University of Denmark	2740892378	Firmicutes	Clostridia	Clostridiales	unclassified	Intestinimonas	Intestinimonas butyriciproducens	142478	Velvet v. 1.09	1297617	0	ER1	a	a	a	a	a	a	a	a	a	a	3562077	3585
2547132195	Bacteria	Permanent Draft	Culturomics: study of the human digestive flora	Kallipyga massiliensis ph2	Aix-Marseille University	2547132195	Firmicutes	Tissierellia	unclassified	unclassified	Kallipyga	Kallipyga massiliensis	23782	Newbler	1118059	0	ph2	Host-associated	Human	Large intestine	Digestive system	Host, Human fecal	Homo sapiens	Anaerobe	a	a	Fecal	1751953	1623
2565956817	Bacteria	Finished	Klebsiella pneumoniae RYC492 Genome sequencing	Klebsiella pneumoniae RYC492	Laboratorio de Biolog?a Estructural y Molecular, Facultad de Ciencias, Universidad de Chile	2565956817	Proteobacteria	Gammaproteobacteria	Enterobacterales	Enterobacteriaceae	Klebsiella	Klebsiella pneumoniae	36749	CLC Genomics Workbench v. 5.1	1250520	0	RYC492	Host-associated	Human	Large intestine	Digestive system	a	Homo sapiens	a	a	a	Fecal	5383782	4936
2721755650	Bacteria	Finished	Klebsiella pneumoniae TH1 Genome sequencing	Klebsiella pneumoniae TH1	Institute for Disease Control and Prevention, Academy of Military Medical Sciences (AMMS), China	2721755650	Proteobacteria	Gammaproteobacteria	Enterobacterales	Enterobacteriaceae	Klebsiella	Klebsiella pneumoniae	118660	Celera Assembler v. 8.3	573	0	TH1	Host-associated	Human	Large intestine	Digestive system	a	Homo sapiens	a	a	a	Fecal	5495471	5334
647533174	Bacteria	Permanent Draft	Human Microbiome Project (HMP) Reference Genomes	Klebsiella sp. 1_1_55	Broad Institute	647533174	Proteobacteria	Gammaproteobacteria	Enterobacterales	Enterobacteriaceae	Klebsiella	Klebsiella sp. 1_1_55	0	Newbler v. 2.1 PreRelease-4/28/2009	469608	40049	1_1_55	Host-associated	Human	Unclassified	Digestive system	Host, Human intestinal microflora	Homo sapiens	Facultative	Gastrointestinal tract	a	Unclassified	5459739	5089
2513237265	Bacteria	Permanent Draft	Human Microbiome Project (HMP) Reference Genomes	Klebsiella sp. 4_1_44FAA	Broad Institute	2513237265	Proteobacteria	Gammaproteobacteria	Enterobacterales	Enterobacteriaceae	Klebsiella	Klebsiella sp. 4_1_44FAA	8753	Newbler v. 2.3 PostRelease-11/19/2009	665944	40025	4_1_44FAA	Host-associated	Human	Unclassified	Digestive system	Host	Homo sapiens	Facultative	Gastrointestinal tract	a	Unclassified	5478883	5438
651324045	Bacteria	Permanent Draft	Human Microbiome Project (HMP) Reference Genomes	Klebsiella sp. MS 92-3	Washington University in St. Louis	651324045	Proteobacteria	Gammaproteobacteria	Enterobacterales	Enterobacteriaceae	Klebsiella	Klebsiella sp. MS 92-3	0	Velvet v. 0.7.57	749535	47223	MS 92-3	Host-associated	Human	Unclassified	Unclassified	Host	Homo sapiens	a	Gastrointestinal tract	a	Unclassified	5576613	6215
2547132137	Bacteria	Permanent Draft	Kurthia sp. JC30	Kurthia massiliensis JC30	Aix-Marseille University	2547132137	Firmicutes	Bacilli	Bacillales	Planococcaceae	Kurthia	Kurthia massiliensis	23722	Newbler v. 2.5.3	1033739	0	JC30	Host-associated	Human	Large intestine	Digestive system	Host, Human fecal	Homo sapiens	Aerobe	Gastrointestinal tract	a	Fecal	3201696	3352
651324046	Bacteria	Permanent Draft	Human Microbiome Project (HMP) Reference Genomes	Lachnospiraceae bacterium 1_1_57FAA	Broad Institute	651324046	Firmicutes	Clostridia	Clostridiales	Lachnospiraceae	unclassified	Lachnospiraceae bacterium 1_1_57FAA	0	Newbler v. 2.3 PostRelease-11/19/2009	658081	39377	1_1_57FAA	Host-associated	Human	Large intestine	Digestive system	Host	Homo sapiens	a	Gastrointestinal tract	a	Fecal	2910479	2813
651324047	Bacteria	Permanent Draft	Human Microbiome Project (HMP) Reference Genomes	Lachnospiraceae bacterium 1_4_56FAA	Broad Institute	651324047	Firmicutes	Clostridia	Clostridiales	Lachnospiraceae	unclassified	Lachnospiraceae bacterium 1_4_56FAA	0	Newbler v. 2.3	658655	39379	1_4_56FAA	Host-associated	Human	Large intestine	Digestive system	Host	Homo sapiens	a	Gastrointestinal tract	a	Fecal	3227613	3249
651324049	Bacteria	Permanent Draft	Human Microbiome Project (HMP) Reference Genomes	Lachnospiraceae bacterium 2_1_58FAA	Broad Institute	651324049	Firmicutes	Clostridia	Clostridiales	Lachnospiraceae	unclassified	Lachnospiraceae bacterium 2_1_58FAA	0	Newbler v. 2.3	658082	39381	2_1_58FAA	Host-associated	Human	Large intestine	Digestive system	Host	Homo sapiens	a	Gastrointestinal tract	a	Fecal	3437939	3593
651324050	Bacteria	Permanent Draft	Human Microbiome Project (HMP) Reference Genomes	Lachnospiraceae bacterium 3_1_46FAA	Broad Institute	651324050	Firmicutes	Clostridia	Clostridiales	Lachnospiraceae	unclassified	Lachnospiraceae bacterium 3_1_46FAA	0	Newbler v. 2.3-PostRelease-11/19/2009	665950	40027	3_1_46FAA	Host-associated	Human	Unclassified	Digestive system	Host	Homo sapiens	Facultative	Gastrointestinal tract	a	Unclassified	3092386	2994
2562617188	Bacteria	Permanent Draft	Human Microbiome Project (HMP) Reference Genomes	Lachnospiraceae bacterium 3_1_57FAA_CT1	Broad Institute	2562617188	Firmicutes	Clostridia	Clostridiales	Lachnospiraceae	unclassified	Lachnospiraceae bacterium 3_1_57FAA_CT1	35491	Newbler v. 2.3	658086	0	3_1_57FAA_CT1	Host-associated	Human	Large intestine	Digestive system	Host	Homo sapiens	a	Gastrointestinal tract	a	Fecal	7698054	6599
651324053	Bacteria	Permanent Draft	Human Microbiome Project (HMP) Reference Genomes	Lachnospiraceae bacterium 5_1_57FAA	Broad Institute	651324053	Firmicutes	Clostridia	Clostridiales	Lachnospiraceae	unclassified	Lachnospiraceae bacterium 5_1_57FAA	0	Newbler v. 2.3	658085	39387	5_1_57FAA	Host-associated	Human	Large intestine	Digestive system	Host	Homo sapiens	a	Gastrointestinal tract	a	Fecal	3336973	3432
651324052	Bacteria	Permanent Draft	Human Microbiome Project (HMP) Reference Genomes	Lachnospiraceae bacterium 6_1_37FAA	Broad Institute	651324052	Firmicutes	Clostridia	Clostridiales	Lachnospiraceae	unclassified	Lachnospiraceae bacterium 6_1_37FAA	0	Newbler v. 2.1-PreRelease-4/28/2009	658656	41967	6_1_37FAA	Host-associated	Human	Large intestine	Digestive system	Feces, Gastrointestinal tract, Host	Homo sapiens	a	Gastrointestinal tract	a	Fecal	3057756	3019
651324054	Bacteria	Permanent Draft	Human Microbiome Project (HMP) Reference Genomes	Lachnospiraceae bacterium 6_1_63FAA	Broad Institute	651324054	Firmicutes	Clostridia	Clostridiales	Lachnospiraceae	unclassified	Lachnospiraceae bacterium 6_1_63FAA	0	Newbler v. 2.3 PostRelease-11/19/2009	658083	39395	6_1_63FAA	Host-associated	Human	Large intestine	Digestive system	Host, Human intestinal microflora	Homo sapiens	a	Gastrointestinal tract	a	Fecal	2723336	2682
651324055	Bacteria	Permanent Draft	Human Microbiome Project (HMP) Reference Genomes	Lachnospiraceae bacterium 9_1_43BFAA	Broad Institute	651324055	Firmicutes	Clostridia	Clostridiales	Lachnospiraceae	unclassified	Lachnospiraceae bacterium 9_1_43BFAA	0	Newbler v. 2.3 PostRelease-11/19/2009	658088	39399	9_1_43BFAA	Host-associated	Human	Large intestine	Digestive system	Host	Homo sapiens	a	Gastrointestinal tract	a	Fecal	2840852	2777
649989957	Bacteria	Permanent Draft	Human Microbiome Project (HMP) Reference Genomes	Lachnospiraceae bacterium sp. 5_1_63FAA	Broad Institute	649989957	Firmicutes	Clostridia	Clostridiales	Lachnospiraceae	unclassified	Lachnospiraceae bacterium 5_1_63FAA	0	Newbler v. 2.1-PreRelease-4/28/2009	658089	39389	5_1_63FAA	Host-associated	Human	Large intestine	Digestive system	Host	Homo sapiens	a	Gastrointestinal tract	a	Fecal	3029557	3102
2513237329	Bacteria	Permanent Draft	Human Microbiome Project (HMP) Reference Genomes	Lachnospiraceae bacterium sp. 7_1_58FAA	Broad Institute	2513237329	Firmicutes	Clostridia	Clostridiales	Lachnospiraceae	unclassified	Lachnospiraceae bacterium 7_1_58FAA	8824	Newbler v. 2.3 PostRelease-11/19/2009	658087	39397	7_1_58FAA	Host-associated	Human	Large intestine	Digestive system	Host	Homo sapiens	a	Gastrointestinal tract	a	Fecal	5622443	6001
649989958	Bacteria	Permanent Draft	Human Microbiome Project (HMP) Reference Genomes	Lachnospiraceae bacterium sp. 8_1_57FAA	Broad Institute	649989958	Firmicutes	Clostridia	Clostridiales	Lachnospiraceae	unclassified	Lachnospiraceae bacterium 8_1_57FAA	0	Newbler v. 2.1-PreRelease-4/28/2009	665951	40029	8_1_57FAA	Host-associated	Human	Unclassified	Digestive system	Host	Homo sapiens	Facultative	Gastrointestinal tract	a	Unclassified	2909170	2693
643886014	Bacteria	Permanent Draft	Human Microbiome Project (HMP) Reference Genomes	Lactobacillus acidophilus ATCC 4796	Baylor College of Medicine	643886014	Firmicutes	Bacilli	Lactobacillales	Lactobacillaceae	Lactobacillus	Lactobacillus acidophilus	0	Newbler v. 2.0.0-Eclipse	525306	31477	ATCC 4796	Host-associated	Human	Unclassified	Unclassified	Host	Homo sapiens	Microaerophilic	Gastrointestinal tract	a	Unclassified	1999667	2081
637000138	Bacteria	Finished	Lactobacillus acidophilus NCFM	Lactobacillus acidophilus NCFM	State University of New York, ANRT	637000138	Firmicutes	Bacilli	Lactobacillales	Lactobacillaceae	Lactobacillus	Lactobacillus acidophilus	0	Phred-Phrap-Consed	272621	82	NCFM	Host-associated	Human	Unclassified	Unclassified	Host, Intestinal tract, Oral cavity, Vagina	Homo sapiens	Facultative	Gastrointestinal tract	a	Unclassified	1993564	1970
647000263	Bacteria	Permanent Draft	Human Microbiome Project (HMP) Reference Genomes	Lactobacillus amylolyticus DSM 11664	Baylor College of Medicine	647000263	Firmicutes	Bacilli	Lactobacillales	Lactobacillaceae	Lactobacillus	Lactobacillus amylolyticus	0	Newbler v. 2.0.0-Eclipse	585524	34615	DSM 11664	Engineered	Food production	Unclassified	Fermented beverages	Host	Homo sapiens	Microaerophilic	Gastrointestinal tract	a	Unclassified	1540806	1745
645951838	Bacteria	Permanent Draft	Human Microbiome Project (HMP) Reference Genomes	Lactobacillus antri DSM 16041	Baylor College of Medicine	645951838	Firmicutes	Bacilli	Lactobacillales	Lactobacillaceae	Lactobacillus	Lactobacillus antri	0	Newbler v. 2.0-01162009	525309	31479	DSM 16041	Host-associated	Human	Unclassified	Digestive system	Host	Homo sapiens	Microaerophilic	Gastrointestinal tract	Stomach	Unclassified	2242444	2285
2597490301	Bacteria	Permanent Draft	Human Microbiome Project (HMP) Reference Genomes	Lactobacillus brevis ATCC 14869	Washington University in St. Louis	2597490301	Firmicutes	Bacilli	Lactobacillales	Lactobacillaceae	Lactobacillus	Lactobacillus brevis	54877	Velvet v. 1.1.06	649758	0	ATCC 14869	Host-associated	Human	Large intestine	Digestive system	Feces, Gastrointestinal tract, Host	Homo sapiens	Aerobe	Gastrointestinal tract	a	Fecal	2467274	2578
643886059	Bacteria	Permanent Draft	Human Microbiome Project (HMP) Reference Genomes	Lactobacillus brevis gravesensis ATCC 27305	Baylor College of Medicine	643886059	Firmicutes	Bacilli	Lactobacillales	Lactobacillaceae	Lactobacillus	Lactobacillus brevis	0	Newbler v. 1.1.03.24	525310	31481	ATCC 27305	Engineered	Food production	Unclassified	Fermented beverages	Host	Homo sapiens	Microaerophilic	Gastrointestinal tract	a	Unclassified	3077715	3102
643886062	Bacteria	Permanent Draft	Human Microbiome Project (HMP) Reference Genomes	Lactobacillus buchneri ATCC 11577	Baylor College of Medicine	643886062	Firmicutes	Bacilli	Lactobacillales	Lactobacillaceae	Lactobacillus	Lactobacillus buchneri	0	Newbler v. 1.1.03.24	525318	31483	ATCC 11577	Engineered	Food production	Unclassified	Fermented beverages	Host	Homo sapiens	Microaerophilic	Gastrointestinal tract	a	Unclassified	2858741	3062
639633028	Bacteria	Finished	Lactic Acid Bacteria	Lactobacillus casei ATCC 334	DOE Joint Genome Institute (JGI), Fidelity Systems Inc	639633028	Firmicutes	Bacilli	Lactobacillales	Lactobacillaceae	Lactobacillus	Lactobacillus paracasei	0	JAZZ v. 2.9.3	321967	402	ATCC 334	Engineered	Food production	Unclassified	Dairy products	Host, Intestinal tract	Homo sapiens	Facultative	Gastrointestinal tract	Intestinal tract	Unclassified	2924325	2865
642555134	Bacteria	Finished	Lactobacillus casei casei BL23	Lactobacillus casei casei BL23	Centre National de la Recherche Scientifique (CNRS)	642555134	Firmicutes	Bacilli	Lactobacillales	Lactobacillaceae	Lactobacillus	Lactobacillus casei	0	Consed	543734	30359	BL23	Engineered	Food production	Unclassified	Dairy products	Host, Intestinal tract	Homo sapiens	Facultative	Gastrointestinal tract	Intestinal tract	Unclassified	3079196	3105
651324058	Bacteria	Permanent Draft	Lactobacillus coryniformis coryniformis KCTC 3167	Lactobacillus coryniformis coryniformis KCTC 3167	Korea Research Institute of Bioscience and Biotechnology	651324058	Firmicutes	Bacilli	Lactobacillales	Lactobacillaceae	Lactobacillus	Lactobacillus coryniformis	0	Newbler v. 2.3	913848	59837	KCTC 3167	Engineered	Food production	Unclassified	Silage fermentation	Gastrointestinal tract, Host, Human oral cavity	Homo sapiens	Microaerophilic	Oral	Mouth	Unclassified	2744475	2781
651324059	Bacteria	Permanent Draft	Lactobacillus coryniformis torquens 30, KCTC 3535	Lactobacillus coryniformis torquens 30, KCTC 3535	Korea Research Institute of Bioscience and Biotechnology	651324059	Firmicutes	Bacilli	Lactobacillales	Lactobacillaceae	Lactobacillus	Lactobacillus coryniformis	0	Newbler v. 2.3	1423822	60401	30, KCTC 3535	Engineered	Food production	Unclassified	Unclassified	Air, Gastrointestinal tract, Host, Human oral cavity	Homo sapiens	Microaerophilic	Oral	Mouth	Unclassified	2815780	2952
647533176	Bacteria	Permanent Draft	Human Microbiome Project (HMP) Reference Genomes	Lactobacillus crispatus 125-2-CHN	Broad Institute	647533176	Firmicutes	Bacilli	Lactobacillales	Lactobacillaceae	Lactobacillus	Lactobacillus crispatus	0	Newbler v. 2.0.0 PostRelease-1/21/2009	575595	38361	125-2-CHN	Host-associated	Human	Vagina	Reproductive system	Host, Human vaginal microflora	Homo sapiens	Microaerophilic	Urogenital tract	Vaginal	Unclassified	2305246	2142
650377954	Bacteria	Finished	Lactobacillus delbrueckii bulgaricus 2038	Lactobacillus delbrueckii bulgaricus 2038	Chinese National Human Genome Center at Shanghai	650377954	Firmicutes	Bacilli	Lactobacillales	Lactobacillaceae	Lactobacillus	Lactobacillus delbrueckii	0	a	353496	16120	2038	Host-associated	Unclassified	Unclassified	Unclassified	Host, Intestinal tract	Homo sapiens	Facultative	Gastrointestinal tract	a	Unclassified	1872918	1907
649633062	Bacteria	Finished	Lactobacillus delbrueckii bulgaricus ND02	Lactobacillus delbrueckii bulgaricus ND02	Tianjin Biochip	649633062	Firmicutes	Bacilli	Lactobacillales	Lactobacillaceae	Lactobacillus	Lactobacillus delbrueckii	0	a	767455	49147	ND02	Engineered	Food production	Unclassified	Unclassified	Host, Intestinal tract	Homo sapiens	Facultative	Gastrointestinal tract	a	Unclassified	2131976	2139
637000139	Bacteria	Finished	Lactobacillus delbrueckii bulgaricus ATCC 11842	Lactobacillus delbrueckii bulgaricus sv. E Lb14	CEA Genoscope	637000139	Firmicutes	Bacilli	Lactobacillales	Lactobacillaceae	Lactobacillus	Lactobacillus delbrueckii	0	Phred-Phrap-Consed	390333	16871	Lb14	Engineered	Food production	Unclassified	Dairy products	Host, Intestinal tract	Homo sapiens	Facultative	Gastrointestinal tract	a	Unclassified	1864998	2233
643886061	Bacteria	Permanent Draft	Human Microbiome Project (HMP) Reference Genomes	Lactobacillus fermentum ATCC 14931	Baylor College of Medicine	643886061	Firmicutes	Bacilli	Lactobacillales	Lactobacillaceae	Lactobacillus	Lactobacillus fermentum	0	Newbler v. 2.0.0-Eclipse	525325	31485	ATCC 14931	Engineered	Food production	Unclassified	Unclassified	Host, Human vaginal microflora	Homo sapiens	Microaerophilic	Gastrointestinal tract	a	Unclassified	1796949	1926
648231711	Bacteria	Finished	Lactobacillus fermentum CECT 5716	Lactobacillus fermentum CECT 5716	Complutense University of Madrid	648231711	Firmicutes	Bacilli	Lactobacillales	Lactobacillaceae	Lactobacillus	Lactobacillus fermentum	0	a	712938	43533	CECT 5716	Host-associated	Human	Large intestine	Digestive system	Feces, Gastrointestinal tract, Host, Human intestinal microflora, Human oral cavity	Homo sapiens	Microaerophilic	Lymph nodes	a	Fecal	2100449	1125
641522633	Bacteria	Finished	Human Microbiome Project (HMP) Reference Genomes	Lactobacillus fermentum IFO 3956	University of Tokyo	641522633	Firmicutes	Bacilli	Lactobacillales	Lactobacillaceae	Lactobacillus	Lactobacillus fermentum	0	Phred-Phrap-Consed	334390	18979	IFO 3956	Engineered	Food production	Unclassified	Unclassified	Birds intestinal microflora, Host, Human intestinal microflora, Mammalian gastrointestinal tract	Homo sapiens	Facultative	Gastrointestinal tract	Intestinal tract	Unclassified	2098685	1915
651324061	Bacteria	Permanent Draft	Lactobacillus fructivorans W2, KCTC 3543	Lactobacillus fructivorans W2, KCTC 3543	Korea Research Institute of Bioscience and Biotechnology	651324061	Firmicutes	Bacilli	Lactobacillales	Lactobacillaceae	Lactobacillus	Lactobacillus fructivorans	0	Newbler v. 2.3	941770	61453	W2, KCTC 3543	Engineered	Food production	Unclassified	Unclassified	Air, Gastrointestinal tract, Host, Human oral cavity	Homo sapiens	Microaerophilic	Oral	Mouth	Unclassified	1371284	1387
639633030	Bacteria	Finished	Lactic Acid Bacteria	Lactobacillus gasseri ATCC 33323	DOE Joint Genome Institute (JGI), Fidelity Systems Inc	639633030	Firmicutes	Bacilli	Lactobacillales	Lactobacillaceae	Lactobacillus	Lactobacillus gasseri	0	JAZZ v. 2.9.3	324831	84	ATCC 33323	Host-associated	Human	Unclassified	Unclassified	Feces, Gastrointestinal tract, Host, Intestinal tract	Homo sapiens	Facultative	Gastrointestinal tract	a	Unclassified	1894360	1874
2561511119	Bacteria	Permanent Draft	Lactobacillus gasseri K7 Genome sequencing	Lactobacillus gasseri K7 (Improved draft version of genome Lactobacillus gasseri K7)	University of Ljubljana	2561511119	Firmicutes	Bacilli	Lactobacillales	Lactobacillaceae	Lactobacillus	Lactobacillus gasseri	35139	GS De Novo Assembler v. 2.6	1334627	0	K7	Host-associated	Human	Large intestine	Digestive system	a	Homo sapiens	a	a	a	Fecal	1993970	2030
645951865	Bacteria	Permanent Draft	Human Microbiome Project (HMP) Reference Genomes	Lactobacillus helveticus DSM 20075	Baylor College of Medicine	645951865	Firmicutes	Bacilli	Lactobacillales	Lactobacillaceae	Lactobacillus	Lactobacillus helveticus	0	Newbler v. 2.0.0-Eclipse	585520	34619	DSM 20075	Engineered	Food production	Unclassified	Dairy products	Host, Human intestinal microflora	Homo sapiens	Microaerophilic	Gastrointestinal tract	a	Unclassified	1808667	2128
643886044	Bacteria	Permanent Draft	Human Microbiome Project (HMP) Reference Genomes	Lactobacillus hilgardii ATCC 8290	Baylor College of Medicine	643886044	Firmicutes	Bacilli	Lactobacillales	Lactobacillaceae	Lactobacillus	Lactobacillus hilgardii	0	Newbler v. 2.0.0-Eclipse	1423757	31489	ATCC 8290	Engineered	Food production	Unclassified	Fermented beverages	Host	Homo sapiens	Microaerophilic	Gastrointestinal tract	a	Unclassified	2619588	2851
651053040	Bacteria	Finished	Lactobacillus johnsonii DPC 6026	Lactobacillus johnsonii DPC 6026	Teagasc	651053040	Firmicutes	Bacilli	Lactobacillales	Lactobacillaceae	Lactobacillus	Lactobacillus johnsonii	0	a	909954	56053	DPC 6026	Host-associated	Human	a	a	Gut, Host, Human intestinal microflora, Human vaginal microflora	Homo sapiens	Microaerophilic	Gastrointestinal tract	Gut	a	1966342	1840
637000140	Bacteria	Finished	Lactobacillus johnsonii NCC 533	Lactobacillus johnsonii NCC 533	Nestle Research Center, University of Georgia, North Carolina State University	637000140	Firmicutes	Bacilli	Lactobacillales	Lactobacillaceae	Lactobacillus	Lactobacillus johnsonii	0	Phred	257314	9638	NCC 533	Host-associated	Human	Unclassified	Unclassified	Host, Intestinal tract	Homo sapiens	Facultative	Gastrointestinal tract	a	Unclassified	1992676	1941
643886139	Bacteria	Finished	Human Microbiome Project (HMP) Reference Genomes	Lactobacillus paracasei 8700:2	Broad Institute	643886139	Firmicutes	Bacilli	Lactobacillales	Lactobacillaceae	Lactobacillus	Lactobacillus paracasei	0	Newbler v. 2.1 PreRelease-4/28/2009	537973	30077	362 days, 12:02:00	Host-associated	Human	Unclassified	Digestive system	Host	Homo sapiens	Microaerophilic	Gastrointestinal tract	Gut	Unclassified	2978271	3002
643886051	Bacteria	Permanent Draft	Human Microbiome Project (HMP) Reference Genomes	Lactobacillus paracasei ATCC 25302	Baylor College of Medicine	643886051	Firmicutes	Bacilli	Lactobacillales	Lactobacillaceae	Lactobacillus	Lactobacillus paracasei	0	Newbler v. 1.1.03.24	525337	31513	ATCC 25302	Engineered	Food production	Unclassified	Dairy products	Host	Homo sapiens	Microaerophilic	Gastrointestinal tract	a	Unclassified	2885587	3100
644736381	Bacteria	Finished	Lactobacillus plantarum JDM1	Lactobacillus plantarum JDM1	Shanghai Jiao Tong University	644736381	Firmicutes	Bacilli	Lactobacillales	Lactobacillaceae	Lactobacillus	Lactobacillus plantarum	0	Phred-Phrap-Consed	644042	32969	JDM1	Host-associated	Human	a	a	Host	Homo sapiens	Microaerophilic	Gastrointestinal tract	a	a	3197759	3026
2500069000	Bacteria	Permanent Draft	Lactobacillus, XX strains	Lactobacillus reuteri 100-23	DOE Joint Genome Institute (JGI)	2500069000	Firmicutes	Bacilli	Lactobacillales	Lactobacillaceae	Lactobacillus	Lactobacillus reuteri	0	a	349123	13431	100-23	Host-associated	Unclassified	Unclassified	Unclassified	Birds intestinal microflora, Host, Human intestinal microflora, Mammalian gastrointestinal tract	Homo sapiens	Facultative	Gastrointestinal tract	a	Unclassified	2301232	2375
2502171173	Bacteria	Permanent Draft	Human Microbiome Project (HMP) Reference Genomes	Lactobacillus reuteri CF48-3A (Improved draft)	Baylor College of Medicine	2502171173	Firmicutes	Bacilli	Lactobacillales	Lactobacillaceae	Lactobacillus	Lactobacillus reuteri	915	Newbler v. 2.0.0-Eclipse	525341	31553	CF48-3A	Host-associated	Human	Large intestine	Digestive system	Feces, Gastrointestinal tract, Host	Homo sapiens	Microaerophilic	Gastrointestinal tract	a	Fecal	2056895	2224
640427118	Bacteria	Finished	Lactobacillus, XX strains	Lactobacillus reuteri DSM 20016	DOE Joint Genome Institute (JGI)	640427118	Firmicutes	Bacilli	Lactobacillales	Lactobacillaceae	Lactobacillus	Lactobacillus reuteri	0	a	557436	15766	DSM 20016			a	a	a	a	a	a	a	a	1999618	2058
642555135	Bacteria	Finished	Human Microbiome Project (HMP) Reference Genomes	Lactobacillus reuteri JCM 1112	University of Tokyo	642555135	Firmicutes	Bacilli	Lactobacillales	Lactobacillaceae	Lactobacillus	Lactobacillus reuteri	0	Phred-Phrap-Consed	557433	19011	JCM 1112	Host-associated	Human	Large intestine	Digestive system	Birds intestinal microflora, Feces, Gastrointestinal tract, Host, Human gastrointestinal tract, Human intestinal microflora, Mammalian gastrointestinal tract	Homo sapiens	Facultative	Gastrointestinal tract	Intestinal tract	Fecal	2039414	1901
650716048	Bacteria	Finished	Human Microbiome Project (HMP) Reference Genomes	Lactobacillus reuteri SD2112, ATCC 55730	Baylor College of Medicine	650716048	Firmicutes	Bacilli	Lactobacillales	Lactobacillaceae	Lactobacillus	Lactobacillus reuteri	0	Newbler v. 2.3-04192010	491077	30643	SD2112	Host-associated	Human	Unclassified	Unclassified	Birds intestinal microflora, Host, Human intestinal microflora, Mammalian gastrointestinal tract	Homo sapiens	Microaerophilic	Gastrointestinal tract	Intestinal tract	Unclassified	2316838	2424
2534681855	Bacteria	Permanent Draft	Human Microbiome Project (HMP) Reference Genomes	Lactobacillus rhamnosus ATCC 21052	Washington University in St. Louis	2534681855	Firmicutes	Bacilli	Lactobacillales	Lactobacillaceae	Lactobacillus	Lactobacillus rhamnosus	18308	Velvet v. 1.1.04	1002365	0	ATCC 21052	Host-associated	Human	Large intestine	Digestive system	Feces, Gastrointestinal tract, Host	Homo sapiens	Facultative	Gastrointestinal tract	a	Fecal	2873519	3062
646862332	Bacteria	Finished	Human Microbiome Project (HMP) Reference Genomes	Lactobacillus rhamnosus GG	University of Tokyo	646862332	Firmicutes	Bacilli	Lactobacillales	Lactobacillaceae	Lactobacillus	Lactobacillus rhamnosus	0	Phred-Phrap-Consed	568703	40637	GG	Host-associated	Human	Large intestine	Digestive system	Feces, Gastrointestinal tract, Host, Human, Intestinal tract	Homo sapiens	Facultative	Gastrointestinal tract	Intestinal tract	Fecal	3005051	2905
642979366	Bacteria	Permanent Draft	Lactobacillus rhamnosus HN001	Lactobacillus rhamnosus HN001	ANRT, University of Otago	642979366	Firmicutes	Bacilli	Lactobacillales	Lactobacillaceae	Lactobacillus	Lactobacillus rhamnosus	0	a	486408	29219	HN001	Host-associated	Human	a	a	Host, Intestinal tract	Homo sapiens	Facultative	Gastrointestinal tract	a	a	2874106	2811
644736383	Bacteria	Finished	Lactobacillus rhamnosus Lc 705	Lactobacillus rhamnosus Lc 705	University of Helsinki	644736383	Firmicutes	Bacilli	Lactobacillales	Lactobacillaceae	Lactobacillus	Lactobacillus rhamnosus	0	Phred-Phrap, Gap4, GS De Novo Assembler	568704	32197	Lc 705	Host-associated	Unclassified	Unclassified	Unclassified	Birds intestinal microflora, Host, Human intestinal microflora, Mammalian gastrointestinal tract	Homo sapiens	Microaerophilic	Gastrointestinal tract	a	Unclassified	3033106	3068
643886127	Bacteria	Permanent Draft	Human Microbiome Project (HMP) Reference Genomes	Lactobacillus rhamnosus LMS2-1	Baylor College of Medicine	643886127	Firmicutes	Bacilli	Lactobacillales	Lactobacillaceae	Lactobacillus	Lactobacillus rhamnosus	0	Newbler v. 2.0-01162009	525361	31497	LMS2-1	Host-associated	Human	Unclassified	Digestive system	Feces, Gastrointestinal tract, Host	Homo sapiens	Facultative	Gastrointestinal tract	a	Unclassified	3109803	3205
648231712	Bacteria	Finished	Lactobacillus salivarius CECT 5713	Lactobacillus salivarius CECT 5713	Complutense University of Madrid	648231712	Firmicutes	Bacilli	Lactobacillales	Lactobacillaceae	Lactobacillus	Lactobacillus salivarius	0	a	712961	43535	CECT 5713	Host-associated	Human	Large intestine	Digestive system	Feces, Gastrointestinal tract, Host, Human intestinal microflora, Human oral cavity	Homo sapiens	Microaerophilic	Lymph nodes	a	Fecal	2136138	1672
643886048	Bacteria	Permanent Draft	Human Microbiome Project (HMP) Reference Genomes	Lactobacillus salivarius HO66, ATCC 11741	Baylor College of Medicine	643886048	Firmicutes	Bacilli	Lactobacillales	Lactobacillaceae	Lactobacillus	Lactobacillus salivarius	0	Newbler v. 1.1.03.24	1423799	31503	HO66, ATCC 11741	Host-associated	Human	Oral	Digestive system	Host, Human intestinal microflora, Human oral cavity	Homo sapiens	Microaerophilic	Gastrointestinal tract	Mouth	Saliva	1995868	2042
637000143	Bacteria	Finished	Lactobacillus salivarius salivarius UCC118	Lactobacillus salivarius salivarius UCC118	University College Cork	637000143	Firmicutes	Bacilli	Lactobacillales	Lactobacillaceae	Lactobacillus	Lactobacillus salivarius	0	Phred-Phrap	362948	13280	UCC118	Host-associated	Human	Unclassified	Digestive system	Host, Intestinal tract	Homo sapiens	Facultative	Gastrointestinal tract	a	Unclassified	2133977	2196
2513237395	Bacteria	Permanent Draft	Human Microbiome Project (HMP) Reference Genomes	Lactobacillus sp. 7_1_47FAA	Broad Institute	2513237395	Firmicutes	Bacilli	Lactobacillales	Lactobacillaceae	Lactobacillus	Lactobacillus sp. 7_1_47FAA	8893	Newbler v. 2.3 PostRelease-11/19/2009	665945	40031	7_1_47FAA	Host-associated	Human	Unclassified	Digestive system	Host, Human intestinal microflora	Homo sapiens	Microaerophilic	Gastrointestinal tract	a	Unclassified	1269131	1257
643886047	Bacteria	Permanent Draft	Human Microbiome Project (HMP) Reference Genomes	Lactobacillus ultunensis DSM 16047	Baylor College of Medicine	643886047	Firmicutes	Bacilli	Lactobacillales	Lactobacillaceae	Lactobacillus	Lactobacillus ultunensis	0	Newbler v. 2.0-01162009	525365	31505	DSM 16047	Host-associated	Human	Unclassified	Digestive system	Host	Homo sapiens	Microaerophilic	Gastrointestinal tract	Stomach	Unclassified	2168059	2268
2585428044	Bacteria	Permanent Draft	Genomic Encyclopedia of Type Strains, Phase I: the one thousand microbial genomes (KMG-I) project	Lactonifactor longoviformis DSM 17459	DOE Joint Genome Institute (JGI)	2585428044	Firmicutes	Clostridia	Clostridiales	Clostridiaceae	Lactonifactor	Lactonifactor longoviformis	46317	vpAllpaths v. r46652	1122155	0	DSM 17459	Host-associated	Human	Large intestine	Digestive system	Host, Human	Homo sapiens	Anaerobe	a	a	Fecal	4839287	4487
643692026	Bacteria	Finished	Laribacter hongkongensis HLHK9	Laribacter hongkongensis HLHK9	University of Hong Kong	643692026	Proteobacteria	Betaproteobacteria	Neisseriales	Chromobacteriaceae	Laribacter	Laribacter hongkongensis	0	Phrap	557598	30817	HLHK9	Host-associated	Human	Blood	Circulatory system	Fish, Host	Homo sapiens	Anaerobe	Gastrointestinal tract	a	Unclassified	3169329	3333
2588253796	Bacteria	Permanent Draft	Leminorella grimontii ATCC 33999	Leminorella grimontii ATCC 33999	University of Wisconsin	2588253796	Proteobacteria	Gammaproteobacteria	Enterobacterales	Budviciaceae	Leminorella	Leminorella grimontii	46934	a	1005999	0	ATCC 33999	Host-associated	Human	Large intestine	Digestive system	Feces, Gastrointestinal tract, Host, Human	Homo sapiens	Aerobe	a	a	Fecal	4235612	3827
2524614760	Bacteria	Permanent Draft	Genomic Encyclopedia of Type Strains, Phase I: the one thousand microbial genomes (KMG-I) project	Leminorella grimontii DSM 5078	DOE Joint Genome Institute (JGI)	2524614760	Proteobacteria	Gammaproteobacteria	Enterobacterales	Budviciaceae	Leminorella	Leminorella grimontii	14730	Unknown program v. before 2013-05-09	1005999	0	DSM 5078	Host-associated	Human	Large intestine	Digestive system	Feces, Gastrointestinal tract, Host, Human	Homo sapiens	Aerobe	a	a	Fecal	4222054	3878
643886109	Bacteria	Permanent Draft	Human Microbiome Project (HMP) Reference Genomes	Leuconostoc mesenteroides cremoris ATCC 19254	Baylor College of Medicine	643886109	Firmicutes	Bacilli	Lactobacillales	Leuconostocaceae	Leuconostoc	Leuconostoc mesenteroides	0	Newbler v. 2.0.0-Eclipse	586220	34629	ATCC 19254	Engineered	Food production	Unclassified	Dairy products	Host	Homo sapiens	Aerobe	Gastrointestinal tract	a	Unclassified	1638511	1898
2562617157	Bacteria	Permanent Draft	Human Microbiome Project (HMP) Reference Genomes	Listeria grayi DSM 20601	Baylor College of Medicine	2562617157	Firmicutes	Bacilli	Bacillales	Listeriaceae	Listeria	Listeria grayi	35460	Newbler v. 1.1.03.24	525367	0	DSM 20601	Host-associated	Mammals	Large intestine	Digestive system	Host	Homo sapiens	Aerobe	Gastrointestinal tract	a	Fecal	2589961	2689
2537561540	Bacteria	Permanent Draft	Human Microbiome Project (HMP) Reference Genomes	Listeria innocua ATCC 33091	Washington University in St. Louis	2537561540	Firmicutes	Bacilli	Bacillales	Listeriaceae	Listeria	Listeria innocua	18851	Velvet v. 1.1.04	1002366	0	SLCC 3423	Host-associated	Human	Large intestine	Digestive system	Feces, Food, Fresh water, Gastrointestinal tract, Host, Intestinal tract, Soil	Homo sapiens	Facultative	Gastrointestinal tract	a	Fecal	2891679	2982
638341118	Bacteria	Permanent Draft	Listeria monocytogenes 4b H7858	Listeria monocytogenes 4b H7858	J. Craig Venter Institute (JCVI)	638341118	Firmicutes	Bacilli	Bacillales	Listeriaceae	Listeria	Listeria monocytogenes	0	a	267410	10752	4b H7858	Engineered	Food production	Unclassified	Unclassified	Food, Host, Intestinal tract, Soil	Homo sapiens	Facultative	Gastrointestinal tract	Intestinal tract	Unclassified	2972254	3199
2511231203	Bacteria	Finished	Food borne pathogen- Broad institute	Listeria monocytogenes Finland 1988	Broad Institute	2511231203	Firmicutes	Bacilli	Bacillales	Listeriaceae	Listeria	Listeria monocytogenes	7484	a	393127	17319	Finland 1988	Engineered	Food production	Unclassified	Unclassified	Food, Fresh water, Host, Intestinal tract, Soil	Homo sapiens	Facultative	Gastrointestinal tract	Intestinal tract	Unclassified	2874431	2847
641736262	Bacteria	Permanent Draft	Food borne pathogen- Broad institute	Listeria monocytogenes FSL J2-071	Broad Institute	641736262	Firmicutes	Bacilli	Bacillales	Listeriaceae	Listeria	Listeria monocytogenes	0	a	393121	17307	FSL J2-071	Host-associated	Unclassified	Unclassified	Unclassified	Food, Fresh water, Host, Intestinal tract, Soil	Homo sapiens	Facultative	Gastrointestinal tract	Intestinal tract	Unclassified	2857865	2401
640963059	Bacteria	Permanent Draft	Food borne pathogen- Broad institute	Listeria monocytogenes FSL N1-017	Broad Institute	640963059	Firmicutes	Bacilli	Bacillales	Listeriaceae	Listeria	Listeria monocytogenes	0	a	393123	17311	FSL N1-017	Engineered	Food production	Unclassified	Unclassified	Fish food product, Food, Fresh water, Host, Intestinal tract, Soil	Homo sapiens	Facultative	Gastrointestinal tract	Intestinal tract	Unclassified	3149923	2834
2511231184	Bacteria	Finished	Food borne pathogen- Broad institute	Listeria monocytogenes FSL R2-561	Broad Institute	2511231184	Firmicutes	Bacilli	Bacillales	Listeriaceae	Listeria	Listeria monocytogenes	7465	a	393126	17317	FSL R2-561	Engineered	Food production	Unclassified	Unclassified	Soil, Food, Fresh water, Host, Intestinal tract	Homo sapiens	Facultative	Gastrointestinal tract	Intestinal tract	Unclassified	2973801	2995
2511231174	Bacteria	Finished	Food borne pathogen- Broad institute	Listeria monocytogenes sv. 1/2a 10403S	Broad Institute	2511231174	Firmicutes	Bacilli	Bacillales	Listeriaceae	Listeria	Listeria monocytogenes	7454	a	393133	17495	10403S	Host-associated	Mammals	Unclassified	Unclassified	Food, Fresh water, Host, Intestinal tract, Soil	Mus musculus	Facultative	Gastrointestinal tract	Intestinal tract	Unclassified	2903106	2899
2511231190	Bacteria	Finished	Food borne pathogen- Broad institute	Listeria monocytogenes sv. 1/2a J0161	Broad Institute	2511231190	Firmicutes	Bacilli	Bacillales	Listeriaceae	Listeria	Listeria monocytogenes	7471	a	393130	17493	J0161	Engineered	Food production	Unclassified	Unclassified	Food, Fresh water, Host, Intestinal tract, Soil	Homo sapiens	Facultative	Gastrointestinal tract	a	Unclassified	3000464	3028
640963060	Bacteria	Permanent Draft	Food borne pathogen- Broad institute	Listeria monocytogenes sv. 1/2a1 FSL N3-165	Broad Institute	640963060	Firmicutes	Bacilli	Bacillales	Listeriaceae	Listeria	Listeria monocytogenes	0	a	393124	17313	FSL N3-165	Environmental	Terrestrial	Unclassified	Soil	Food, Fresh water, Host, Intestinal tract, Soil	Homo sapiens	Facultative	Gastrointestinal tract	Intestinal tract	Unclassified	2886689	2832
641736263	Bacteria	Permanent Draft	Food borne pathogen- Broad institute	Listeria monocytogenes sv. 1/2b FSL J2-064	Broad Institute	641736263	Firmicutes	Bacilli	Bacillales	Listeriaceae	Listeria	Listeria monocytogenes	0	a	393122	17309	FSL J2-064	Engineered	Food production	Unclassified	Unclassified	Food, Fresh water, Host, Intestinal tract, Soil	Homo sapiens	Facultative	Gastrointestinal tract	Intestinal tract	Unclassified	2899431	2665
643348561	Bacteria	Finished	Listeria monocytogenes HCC23	Listeria monocytogenes sv. 4a HCC23	Mississippi State University	643348561	Firmicutes	Bacilli	Bacillales	Listeriaceae	Listeria	Listeria monocytogenes	0	a	552536	29409	HCC23	Host-associated	Fish	Unclassified	Unclassified	Food, Fresh water, Host, Intestinal tract, Soil	Catfish	Facultative	Gastrointestinal tract	Intestinal tract	Unclassified	2976212	3059
650377957	Bacteria	Finished	Reassessment of the Listeria monocytogenes pan-genome	Listeria monocytogenes sv. 4a L99	LGC Genomics	650377957	Firmicutes	Bacilli	Bacillales	Listeriaceae	Listeria	Listeria monocytogenes	0	a	565047	31327	L99	Engineered	Food production	Unclassified	Dairy products	Food, Fresh water, Host, Intestinal tract, Soil	Homo sapiens	Facultative	Gastrointestinal tract	Intestinal tract	Unclassified	2979198	3010
637000154	Bacteria	Finished	Listeria monocytogenes 4b F2365	Listeria monocytogenes sv. 4b F2365	J. Craig Venter Institute (JCVI)	637000154	Firmicutes	Bacilli	Bacillales	Listeriaceae	Listeria	Listeria monocytogenes	0	TIGR Assembler, Celera Assembler, Bambus	265669	85	F2365	Engineered	Food production	Unclassified	Dairy products	Food, Host, Intestinal tract, Soil	Homo sapiens	Facultative	Gastrointestinal tract	Intestinal tract	Unclassified	2905187	3013
640963047	Bacteria	Permanent Draft	Food borne pathogen- Broad institute	Listeria monocytogenes sv. 4b HPB2262	Broad Institute	640963047	Firmicutes	Bacilli	Bacillales	Listeriaceae	Listeria	Listeria monocytogenes	0	a	401650	17597	HPB2262	Host-associated	Human	Unclassified	Digestive system	Food, Fresh water, Host, Intestinal tract, Soil	Homo sapiens	Facultative	Gastrointestinal tract	a	Unclassified	3006068	2839
2599185228	Bacteria	Permanent Draft	Genomic Encyclopedia of Type Strains, Phase I: the one thousand microbial genomes (KMG-I) project	Marvinbryantia formatexigens I-52	DOE Joint Genome Institute (JGI)	2599185228	Firmicutes	Clostridia	Clostridiales	Lachnospiraceae	Marvinbryantia	Marvinbryantia formatexigens	55239	ALLPATHS v. r46652	478749	0	I-52	Host-associated	Human	Large intestine	Digestive system	Feces, Gastrointestinal tract, Host, Human fecal, Human intestinal microflora	Homo sapiens	Anaerobe	Gastrointestinal tract	a	Fecal	4521825	4256
2513237399	Bacteria	Permanent Draft	Human Microbiome Project (HMP) Reference Genomes	Megamonas funiformis YIT 11815	Broad Institute	2513237399	Firmicutes	Negativicutes	Selenomonadales	Selenomonadaceae	Megamonas	Megamonas funiformis	8897	ALLPATHS v. R37654	742816	46421	YIT 11815	Host-associated	Human	Large intestine	Digestive system	Host, Human fecal, Human intestinal microflora	Homo sapiens	Anaerobe	Gastrointestinal tract	a	Fecal	2533141	2585
650377958	Bacteria	Finished	Human Microbiome Project (HMP) Reference Genomes	Megamonas hypermegale ART12/1	Wellcome Trust Sanger Institute	650377958	Firmicutes	Negativicutes	Selenomonadales	Selenomonadaceae	Megamonas	Megamonas hypermegale	0	a	657316	39163	ART12/1	Host-associated	Unclassified	Unclassified	Unclassified	Host	Homo sapiens	a	Gastrointestinal tract	a	Unclassified	2209938	2173
2511231071	Bacteria	Permanent Draft	Megasphaera elsdenii DSM 20460	Megasphaera elsdenii DSM 20460	University of Natural Resources and Life Sciences Vienna	2511231071	Firmicutes	Negativicutes	Veillonellales	Veillonellaceae	Megasphaera	Megasphaera elsdenii	7349	a	1064535	70535	DSM 20460	Host-associated	Mammals	Foregut	Digestive system	Gastrointestinal tract, Host, Human intestinal microflora	Ovis aries	Anaerobe	Gastrointestinal tract	a	Rumen	2474718	2304
2547132182	Bacteria	Permanent Draft	Culturomics: study of the human digestive flora	Megasphaera massiliensis NP3	European Bioinformatics Institute	2547132182	Firmicutes	Negativicutes	Veillonellales	Veillonellaceae	Megasphaera	Megasphaera massiliensis	23768	Newbler v. 2.5.3	1232428	0	NP3	Host-associated	Human	Large intestine	Digestive system	Host, Human fecal	Homo sapiens	Anaerobe	Gastrointestinal tract	a	Fecal	2661757	2599
2545824774	Bacteria	Permanent Draft	Megasphaera sp. BL7 Genome sequencing	Megasphaera sp. BL7	National Centre for Cell Science	2545824774	Firmicutes	Negativicutes	Veillonellales	Veillonellaceae	Megasphaera	Megasphaera sp. BL7	22255	MIRA v. 3.4.0	1285585	0	BL7	Host-associated	Human	Large intestine	Digestive system	a	Homo sapiens	a	a	a	Fecal	2656480	2644
2545824689	Bacteria	Permanent Draft	Megasphaera sp. NM10 Genome sequencing	Megasphaera sp. NM10	National Centre for Cell Science	2545824689	Firmicutes	Negativicutes	Veillonellales	Veillonellaceae	Megasphaera	Megasphaera sp. NM10	22102	MIRA v. 3.4.0	1273103	0	NM10	Host-associated	Human	Large intestine	Digestive system	Gut	Homo sapiens	Anaerobe	Gastrointestinal tract	Gut	Fecal	2615280	2554
2547132115	Bacteria	Permanent Draft	Enterobacter massiliensis JC163	Metakosakonia massiliensis JC163	Aix-Marseille University	2547132115	Proteobacteria	Gammaproteobacteria	Enterobacterales	Enterobacteriaceae	Metakosakonia	Metakosakonia massiliensis	23700	Newbler v. 2.5.3	1095768	0	JC163	Host-associated	Human	Large intestine	Digestive system	Feces, Gastrointestinal tract, Gut, Host, Human fecal	Homo sapiens	Aerobe	Gastrointestinal tract	Gut	Fecal	4922247	4924
643886144	Archaea	Permanent Draft	Human Microbiome Project (HMP) Reference Genomes	Methanobrevibacter smithii DSM 2375	Washington University in St. Louis	643886144	Euryarchaeota	Methanobacteria	Methanobacteriales	Methanobacteriaceae	Methanobrevibacter	Methanobrevibacter smithii	0	Newbler v. 2.0.00.20	483214	27821	DSM 2375	Host-associated	Human	Unclassified	Digestive system	Host, Human intestinal microflora	Homo sapiens	Anaerobe	Gastrointestinal tract	Intestinal tract	Unclassified	1704865	1748
643886215	Archaea	Permanent Draft	Human Microbiome Project (HMP) Reference Genomes	Methanobrevibacter smithii F1, DSM 2374	Washington University in St. Louis	643886215	Euryarchaeota	Methanobacteria	Methanobacteriales	Methanobacteriaceae	Methanobrevibacter	Methanobrevibacter smithii	0	Newbler v. 2.0.00.20	521002	29303	F1, DSM 2374	Host-associated	Human	Large intestine	Digestive system	Feces, Gastrointestinal tract, Host, Human intestinal microflora	Homo sapiens	Anaerobe	Gastrointestinal tract	a	Fecal	1707624	1749
2518645582	Archaea	Permanent Draft	Methanomassiliicoccus luminyensis B10	Methanomassiliicoccus luminyensis B10	Aix-Marseille University	2518645582	Euryarchaeota	Thermoplasmata	Methanomassiliicoccales	Methanomassiliicoccaceae	Methanomassiliicoccus	Methanomassiliicoccus luminyensis	11458	Newbler	1175296	0	B10	Host-associated	Human	Large intestine	Digestive system	Feces, Gastrointestinal tract, Host	Homo sapiens	a	Gastrointestinal tract	a	Fecal	2620233	2669
637000163	Archaea	Finished	Methanosphaera stadtmanae DSM 3091	Methanosphaera stadtmanae DSM 3091	Max Planck Institute	637000163	Euryarchaeota	Methanobacteria	Methanobacteriales	Methanobacteriaceae	Methanosphaera	Methanosphaera stadtmanae	0	Phrap	339860	15579	DSM 3091	Host-associated	Human	Large intestine	Digestive system	Feces, Gastrointestinal tract, Host, Intestinal tract	Homo sapiens	Anaerobe	Gastrointestinal tract	a	Fecal	1767403	1592
2562617158	Bacteria	Permanent Draft	Human Microbiome Project (HMP) Reference Genomes	Mitsuokella multacida DSM 20544	Washington University in St. Louis	2562617158	Firmicutes	Negativicutes	Selenomonadales	Selenomonadaceae	Mitsuokella	Mitsuokella multacida	35461	Newbler v. 2.0.0 PreRelease-04/10/2008	500635	0	A 405-1, DSM 20544	Host-associated	Human	Large intestine	Digestive system	Feces, Gastrointestinal tract, Host, Human intestinal microflora	Homo sapiens	Anaerobe	Gastrointestinal tract	a	Fecal	2574556	2652
2531839653	Bacteria	Permanent Draft	Morganella morganii SC01	Morganella morganii SC01	Institute of Microbial Technology (IMTECH), Council of Scientific and Industrial Research (CSIR)	2531839653	Proteobacteria	Gammaproteobacteria	Enterobacterales	Morganellaceae	Morganella	Morganella morganii	17986	CLC NGS Cell v. 5.5	1239989	0	SC01	Host-associated	Human	Large intestine	Digestive system	a	Homo sapiens	a	a	a	Fecal	4150412	4098
646311946	Bacteria	Finished	Mycoplasma hominis ATCC 23114	Mycoplasma hominis PG21, ATCC 23114	CEA Genoscope	646311946	Tenericutes	Mollicutes	Mycoplasmatales	Mycoplasmataceae	Mycoplasma	Mycoplasma hominis	0	Phred-Phrap-Consed	347256	41875	PG21, ATCC 23114	Host-associated	Human	Unclassified	Digestive system	Host	Homo sapiens	Facultative	Gastrointestinal tract	a	Unclassified	665445	563
651324075	Bacteria	Permanent Draft	Human Microbiome Project (HMP) Reference Genomes	Neisseria macacae ATCC 33926	Baylor College of Medicine	651324075	Proteobacteria	Betaproteobacteria	Neisseriales	Neisseriaceae	Neisseria	Neisseria macacae	0	Newbler v. 2.3-04192010	997348	64729	ATCC 33926	Host-associated	Mammals	Oral cavity	Digestive system	Host, Human intestinal microflora	Homo sapiens	a	Gastrointestinal tract	a	Unclassified	2684890	3064
2547132156	Bacteria	Permanent Draft	Herbaspirillum sp. JC206	Noviherbaspirillum massiliense JC206	Aix-Marseille University	2547132156	Proteobacteria	Betaproteobacteria	Burkholderiales	Oxalobacteraceae	Noviherbaspirillum	Noviherbaspirillum massiliense	23741	Newbler v. 2.5.3	1095769	0	JC206	Host-associated	Human	Large intestine	Digestive system	Host, Human fecal	Homo sapiens	Aerobe	Gastrointestinal tract	a	Fecal	4171485	3906
2671180477	Bacteria	Permanent Draft	Numidum massiliense genome	Numidum massiliense mt3	Research Unit on Emerging Infectious and Tropical Diseases ( URMITE )	2671180477	Firmicutes	Bacilli	Bacillales	Bacillaceae	Numidum	Numidum massiliense	87721	a	1522315	0	mt3	Host-associated	Human	Large intestine	Digestive system	a	Homo sapiens	Aerobe	a	a	Fecal	3754846	3515
2513237280	Bacteria	Permanent Draft	Human Microbiome Project (HMP) Reference Genomes	Odoribacter laneus YIT 12061	Broad Institute	2513237280	Bacteroidetes	Bacteroidia	Bacteroidales	Odoribacteraceae	Odoribacter	Odoribacter laneus	8768	ALLPATHS v. R37654	742817	46423	YIT 12061	Host-associated	Human	Large intestine	Digestive system	Feces, Gastrointestinal tract, Host, Human fecal, Human intestinal microflora	Homo sapiens	Anaerobe	Gastrointestinal tract	Intestinal tract	Fecal	3753461	3164
649633078	Bacteria	Finished	A Genomic Encyclopedia of Bacteria and Archaea (GEBA)	Odoribacter splanchnicus 1651/6, DSM 20712	DOE Joint Genome Institute (JGI)	649633078	Bacteroidetes	Bacteroidia	Bacteroidales	Odoribacteraceae	Odoribacter	Odoribacter splanchnicus	0	a	709991	43469	1651/6	Host-associated	Human	Unclassified	Skin	Host, Human	Homo sapiens	Anaerobe	Gastrointestinal tract	a	Unclassified	4392288	3746
2600255040	Bacteria	Permanent Draft	Human Microbiome Project (HMP) Reference Genomes	Oscillibacter sp. KLE 1728	Washington University in St. Louis	2600255040	Firmicutes	Clostridia	Clostridiales	Oscillospiraceae	Oscillibacter	Oscillibacter sp. KLE 1728	55605	Velvet v. 1.1.06	1226322	0	KLE 1728	Host-associated	Human	Large intestine	Digestive system	Feces, Gastrointestinal tract, Host	Homo sapiens	a	Gastrointestinal tract	Intestinal tract	Fecal	3576214	3672
2600255041	Bacteria	Permanent Draft	Human Microbiome Project (HMP) Reference Genomes	Oscillibacter sp. KLE 1745	Washington University in St. Louis	2600255041	Firmicutes	Clostridia	Clostridiales	Oscillospiraceae	Oscillibacter	Oscillibacter sp. KLE 1745	55606	Velvet v. 1.1.06	1226323	0	KLE 1745	Host-associated	Human	Large intestine	Digestive system	Feces, Gastrointestinal tract, Host	Homo sapiens	a	Gastrointestinal tract	Intestinal tract	Fecal	3580035	3664
646206250	Bacteria	Permanent Draft	Human Microbiome Project (HMP) Reference Genomes	Oxalobacter formigenes HOxBLS	Broad Institute	646206250	Proteobacteria	Betaproteobacteria	Burkholderiales	Oxalobacteraceae	Oxalobacter	Oxalobacter formigenes	0	Newbler v. 2.0.0 PostRelease-1/21/2009	556268	32497	HOxBLS	Host-associated	Animal	Fecal	Digestive system	Feces, Gastrointestinal tract, Host, Intestinal tract	Homo sapiens	Anaerobe	Gastrointestinal tract	a	Unclassified	2509362	2171
646206265	Bacteria	Permanent Draft	Human Microbiome Project (HMP) Reference Genomes	Oxalobacter formigenes OXCC13	Broad Institute	646206265	Proteobacteria	Betaproteobacteria	Burkholderiales	Oxalobacteraceae	Oxalobacter	Oxalobacter formigenes	0	Newbler v.2.0.0 PostRelease-1/21/2009	556269	32499	OXCC13	Host-associated	Animal	Fecal	Digestive system	Feces, Gastrointestinal tract, Host, Intestinal tract	Homo sapiens	Anaerobe	Gastrointestinal tract	a	Unclassified	2436766	2124
2547132139	Bacteria	Permanent Draft	Paenibacillus sp. JC66	Paenibacillus senegalensis JC66	Aix-Marseille University	2547132139	Firmicutes	Bacilli	Bacillales	Paenibacillaceae	Paenibacillus	Paenibacillus senegalensis	23724	Newbler v. 2.5.3	1033743	0	JC66	Host-associated	Human	Large intestine	Digestive system	Host	Homo sapiens	Anaerobe	Gastrointestinal tract	Gut	Fecal	5494234	5134
651324080	Bacteria	Permanent Draft	Human Microbiome Project (HMP) Reference Genomes	Paenibacillus sp. HGF5	J. Craig Venter Institute (JCVI)	651324080	Firmicutes	Bacilli	Bacillales	Paenibacillaceae	Paenibacillus	Paenibacillus sp. HGF5	0	Newbler v. 2.3	908341	54029	HGF5	Host-associated	Human	Unclassified	Unclassified	Host, Human intestinal microflora	Homo sapiens	Aerobe	Gastrointestinal tract	a	Unclassified	6950059	6579
651324081	Bacteria	Permanent Draft	Human Microbiome Project (HMP) Reference Genomes	Paenibacillus sp. HGF7	J. Craig Venter Institute (JCVI)	651324081	Firmicutes	Bacilli	Bacillales	Paenibacillaceae	Paenibacillus	Paenibacillus sp. HGF7	0	Celera Assembler v. 6.1	944559	61827	HGF7	Host-associated	Human	Unclassified	Unclassified	Host, Human intestinal microflora	Homo sapiens	Aerobe	Gastrointestinal tract	a	Unclassified	6282980	6074
640753039	Bacteria	Finished	Parabacteroides distasonis ATCC 8503	Parabacteroides distasonis ATCC 8503	Washington University in St. Louis	640753039	Bacteroidetes	Bacteroidia	Bacteroidales	Tannerellaceae	Parabacteroides	Parabacteroides distasonis	0	Phrap-Consed, PCAP	435591	13485	ATCC 8503	Host-associated	Unclassified	Unclassified	Unclassified	Host, Intestinal tract	Homo sapiens	Anaerobe	Gastrointestinal tract	Intestinal tract	Unclassified	4811379	3975
642979358	Bacteria	Permanent Draft	Human Microbiome Project (HMP) Reference Genomes	Parabacteroides johnsonii DSM 18315	Washington University in St. Louis	642979358	Bacteroidetes	Bacteroidia	Bacteroidales	Tannerellaceae	Parabacteroides	Parabacteroides johnsonii	0	Newbler v. 2.0.00.20	537006	30007	M-165, DSM 18315	Host-associated	Human	Large intestine	Digestive system	Feces, Gastrointestinal tract, Host, Human fecal, Human intestinal microflora	Homo sapiens	Anaerobe	Gastrointestinal tract	a	Fecal	4612238	4577
640963016	Bacteria	Permanent Draft	Human Microbiome Project (HMP) Reference Genomes	Parabacteroides merdae ATCC 43184	Washington University in St. Louis	640963016	Bacteroidetes	Bacteroidia	Bacteroidales	Tannerellaceae	Parabacteroides	Parabacteroides merdae	0	PCAP	411477	18193	ATCC 43184	Host-associated	Human	Large intestine	Digestive system	Host, Human fecal, Human intestinal microflora	Homo sapiens	Anaerobe	Gastrointestinal tract	a	Fecal	4431877	4471
645058782	Bacteria	Permanent Draft	Human Microbiome Project (HMP) Reference Genomes	Parabacteroides sp. 2_1_7	Broad Institute	645058782	Bacteroidetes	Bacteroidia	Bacteroidales	Tannerellaceae	Parabacteroides	Parabacteroides sp. 2_1_7	0	Newbler v. 2.0.0 PostRelease-1/21/2009	457388	32437	2_1_7	Host-associated	Human	Large intestine	Digestive system	Host, Human fecal, Human intestinal microflora	Homo sapiens	Anaerobe	Gastrointestinal tract	a	Fecal	5137215	4443
648861001	Bacteria	Permanent Draft	Human Microbiome Project (HMP) Reference Genomes	Parabacteroides sp. 20_3	Broad Institute	648861001	Bacteroidetes	Bacteroidia	Bacteroidales	Tannerellaceae	Parabacteroides	Parabacteroides sp. 20_3	0	Newbler v. 2.1 PreRelease-4/28/2009	469591	38767	20_3	Host-associated	Human	Unclassified	Unclassified	Host, Human intestinal microflora	Homo sapiens	a	Gastrointestinal tract	Colon	Unclassified	5749901	4957
2758568022	Bacteria	Finished	Genome sequencing of Parabacteroides sp. CT06	Parabacteroides sp. CT06	Kyunghee University	2758568022	Bacteroidetes	Bacteroidia	Bacteroidales	Tannerellaceae	Parabacteroides	Parabacteroides sp. CT06	162746	RS HGAP Assembly v. 3.0	2025876	0	CT06	Host-associated	Human	Large intestine	Digestive system	a	Homo sapiens	a	a	a	Fecal	5372666	4633
646206279	Bacteria	Permanent Draft	Human Microbiome Project (HMP) Reference Genomes	Parabacteroides sp. D13	Broad Institute	646206279	Bacteroidetes	Bacteroidia	Bacteroidales	Tannerellaceae	Parabacteroides	Parabacteroides sp. D13	0	Newbler v. 2.0.0 PostRelease-1/21/2009	563193	37959	D13	Host-associated	Human	Large intestine	Digestive system	Feces, Gastrointestinal tract, Host, Human fecal, Human intestinal microflora	Homo sapiens	Anaerobe	Gastrointestinal tract	a	Fecal	5370710	4562
2636415718	Bacteria	Permanent Draft	Human Microbiome Project (HMP) Reference Genomes	Parabacteroides sp. D26	Broad Institute	2636415718	Bacteroidetes	Bacteroidia	Bacteroidales	Tannerellaceae	Parabacteroides	Parabacteroides sp. D26	71956	Newbler v. 2.3-PostRelease-11/19/2009	658662	0	D26	Host-associated	Human	Large intestine	Digestive system	Feces, Gastrointestinal tract, Host, Human fecal, Human intestinal microflora	Homo sapiens	Anaerobe	Gastrointestinal tract	Ascending colon	Fecal	5117067	4482
2513237390	Bacteria	Permanent Draft	Human Microbiome Project (HMP) Reference Genomes	Paraprevotella clara YIT 11840	Washington University in St. Louis	2513237390	Bacteroidetes	Bacteroidia	Bacteroidales	Prevotellaceae	Paraprevotella	Paraprevotella clara	8887	Velvet v. 0.7.57	762968	48501	YIT 11840	Host-associated	Human	Large intestine	Digestive system	Host	Homo sapiens	Anaerobe	Gastrointestinal tract	Intestinal tract	Fecal	4233545	4073
651324083	Bacteria	Permanent Draft	Human Microbiome Project (HMP) Reference Genomes	Paraprevotella xylaniphila YIT 11841	Washington University in St. Louis	651324083	Bacteroidetes	Bacteroidia	Bacteroidales	Prevotellaceae	Paraprevotella	Paraprevotella xylaniphila	0	Velvet v. 0.7.57	762982	48503	YIT 11841	Host-associated	Human	Large intestine	Digestive system	Host	Homo sapiens	Anaerobe	Gastrointestinal tract	Intestinal tract	Fecal	3789791	3500
651324084	Bacteria	Permanent Draft	Human Microbiome Project (HMP) Reference Genomes	Parasutterella excrementihominis YIT 11859	Washington University in St. Louis	651324084	Proteobacteria	Betaproteobacteria	Burkholderiales	Sutterellaceae	Parasutterella	Parasutterella excrementihominis	0	Velvet v. 0.7.57	762966	48497	YIT 11859	Host-associated	Human	Large intestine	Digestive system	Host	Homo sapiens	Anaerobe	Gastrointestinal tract	Intestinal tract	Fecal	2831860	2810
641380421	Bacteria	Permanent Draft	Human Microbiome Project (HMP) Reference Genomes	Parvimonas micra ATCC 33270	Washington University in St. Louis	641380421	Firmicutes	Tissierellia	Tissierellales	Peptoniphilaceae	Parvimonas	Parvimonas micra	0	Newbler, PCAP	411465	18169	VPI 5464, ATCC 33270	Host-associated	Human	Unclassified	Respiratory system	Host, Human intestinal microflora, Human mucocutaneous surfaces, Human oral cavity	Homo sapiens	Anaerobe	Gastrointestinal tract	a	Unclassified	1703772	1723
647533194	Bacteria	Permanent Draft	Human Microbiome Project (HMP) Reference Genomes	Pediococcus acidilactici 7_4	Broad Institute	647533194	Firmicutes	Bacilli	Lactobacillales	Lactobacillaceae	Pediococcus	Pediococcus acidilactici	0	Newbler v. 2.1 PreRelease-4/28/2009	563194	40051	7_4	Host-associated	Human	Large intestine	Digestive system	Host, Human intestinal microflora	Homo sapiens	Aerobe	Gastrointestinal tract	a	Fecal	2017988	1890
649989981	Bacteria	Permanent Draft	Human Microbiome Project (HMP) Reference Genomes	Pediococcus acidilactici DSM 20284	Baylor College of Medicine	649989981	Firmicutes	Bacilli	Lactobacillales	Lactobacillaceae	Pediococcus	Pediococcus acidilactici	0	Newbler v. 2.3-10192009	862514	50527	DSM 20284	Host-associated	Plants	Unclassified	Unclassified	Host	Homo sapiens	Aerobe	Gastrointestinal tract	a	Unclassified	1929953	1942
2547132150	Bacteria	Permanent Draft	Peptoniphilus sp. ph5	Peptoniphilus grossensis ph5	Aix-Marseille University	2547132150	Firmicutes	Tissierellia	Tissierellales	Peptoniphilaceae	Peptoniphilus	Peptoniphilus grossensis	23735	Newbler v. 2.5.3	1118057	0	ph5	Host-associated	Human	Large intestine	Digestive system	Feces, Host, Human fecal	Homo sapiens	Anaerobe	Gastrointestinal tract	a	Fecal	2029837	2033
2547132194	Bacteria	Permanent Draft	Peptostreptococcaceae bacterium ph1 Genome sequencing	Peptoniphilus obesi ph1	Aix-Marseille University	2547132194	Firmicutes	Tissierellia	Tissierellales	Peptoniphilaceae	Peptoniphilus	Peptoniphilus obesi	23781	Newbler v. 2.5.3	1118062	0	ph1	Host-associated	Human	Large intestine	Digestive system	a	Homo sapiens	Anaerobe	Gastrointestinal tract	a	Fecal	1747868	1717
2547132135	Bacteria	Permanent Draft	Peptoniphilus sp. JC140	Peptoniphilus senegalensis JC140	Aix-Marseille University	2547132135	Firmicutes	Tissierellia	Tissierellales	Peptoniphilaceae	Peptoniphilus	Peptoniphilus senegalensis	23720	Newbler v. 2.5.3	1033744	0	JC140	Host-associated	Human	Large intestine	Digestive system	Host, Human fecal	Homo sapiens	Anaerobe	Gastrointestinal tract	a	Fecal	1816348	1788
649989983	Bacteria	Permanent Draft	Human Microbiome Project (HMP) Reference Genomes	Phascolarctobacterium succinatutens YIT 12067	Washington University in St. Louis	649989983	Firmicutes	Negativicutes	Acidaminococcales	Acidaminococcaceae	Phascolarctobacterium	Phascolarctobacterium succinatutens	0	Velvet v. 0.7.57	626939	48505	YIT 12067	Host-associated	Human	Large intestine	Digestive system	Feces, Gastrointestinal tract, Host, Human fecal, Human intestinal microflora	Homo sapiens	Anaerobe	Gastrointestinal tract	Intestinal tract	Fecal	2122261	2202
642555148	Bacteria	Finished	Human Microbiome Project (HMP) Reference Genomes	Porphyromonas gingivalis ATCC 33277	University of Tokyo	642555148	Bacteroidetes	Bacteroidia	Bacteroidales	Porphyromonadaceae	Porphyromonas	Porphyromonas gingivalis	0	Phred-Phrap	431947	19051	ATCC 33277	Host-associated	Human	Oral	Digestive system	Colon, Gastrointestinal tract, Host, Oral cavity, Respiratory tract	Homo sapiens	Anaerobe	Oral	Gingival crevices	Unclassified	2354886	2155
650716072	Bacteria	Finished	Porphyromonas gingivalis TDC60	Porphyromonas gingivalis TDC60	University of Tokyo	650716072	Bacteroidetes	Bacteroidia	Bacteroidales	Porphyromonadaceae	Porphyromonas	Porphyromonas gingivalis	0	Newbler v. 2.5.1, Phrap v. 1.090518-Consed v. 19.0	1030843	66755	TDC60	Host-associated	Unclassified	Unclassified	Unclassified	Colon, Gastrointestinal tract, Host, Oral cavity, Respiratory tract	Homo sapiens	Anaerobe	Oral	Gingival crevices	Unclassified	2339898	2283
637000209	Bacteria	Finished	Porphyromonas gingivalis W83	Porphyromonas gingivalis W83	J. Craig Venter Institute (JCVI), The Forsyth Institute	637000209	Bacteroidetes	Bacteroidia	Bacteroidales	Porphyromonadaceae	Porphyromonas	Porphyromonas gingivalis	0	TIGR Assembler	242619	48	W83	Host-associated	Human	Unclassified	Unclassified	Colon, Gastrointestinal tract, Host, Oral cavity, Respiratory tract	Homo sapiens	Anaerobe	Gastrointestinal tract	Colon	Unclassified	2343476	1984
2588253729	Bacteria	Permanent Draft	Human Microbiome Project (HMP) Reference Genomes	Porphyromonas sp. 31_2	Broad Institute	2588253729	Bacteroidetes	Bacteroidia	Bacteroidales	Porphyromonadaceae	Porphyromonas	Porphyromonas sp. 31_2	46855		658663	0	31_2	Host-associated	Human	Large intestine	Digestive system	Host, Human fecal	Homo sapiens	a	Gastrointestinal tract	Rectal	Fecal	4887173	4575
2562617166	Bacteria	Permanent Draft	Human Microbiome Project (HMP) Reference Genomes	Prevotella copri CB7, DSM 18205	Washington University in St. Louis	2562617166	Bacteroidetes	Bacteroidia	Bacteroidales	Prevotellaceae	Prevotella	Prevotella copri	35469	Newbler v. 2.0.00.20	537011	0	CB7, DSM 18205	Host-associated	Human	Large intestine	Digestive system	Feces, Gastrointestinal tract, Host, Human fecal, Human intestinal microflora	Homo sapiens	Anaerobe	Gastrointestinal tract	a	Fecal	3507873	3414
649989989	Bacteria	Permanent Draft	Human Microbiome Project (HMP) Reference Genomes	Prevotella salivae DSM 15606	Baylor College of Medicine	649989989	Bacteroidetes	Bacteroidia	Bacteroidales	Prevotellaceae	Prevotella	Prevotella salivae	0	Newbler v. 2.3-04192010	888832	53199	DSM 15606	Host-associated	Human	Oral	Digestive system	Host, Human oral cavity	Homo sapiens	Anaerobe	Gastrointestinal tract	Foregut	Saliva	3140543	2992
2513237318	Bacteria	Permanent Draft	Human Microbiome Project (HMP) Reference Genomes	Prevotella stercorea DSM 18206	Washington University in St. Louis	2513237318	Bacteroidetes	Bacteroidia	Bacteroidales	Prevotellaceae	Prevotella	Prevotella stercorea	8807	Velvet v. 1.1.04	1002367	65131	DSM 18206	Host-associated	Human	Large intestine	Digestive system	Feces, Gastrointestinal tract, Host, Human oral cavity	Homo sapiens	Anaerobe	Gastrointestinal tract		Fecal	3092669	3066
2513237388	Bacteria	Permanent Draft	Human Microbiome Project (HMP) Reference Genomes	Propionibacterium sp. 5_U_42AFAA	Broad Institute	2513237388	Actinobacteria	Actinobacteria	Propionibacteriales	Propionibacteriaceae	Propionibacterium	Propionibacterium sp. 5_U_42AFAA	8885	Newbler v. 2.3 PostRelease-11/19/2009	450748	39413	5_U_42AFAA	Host-associated	Human	Unclassified	Digestive system	Host, Human skin	Homo sapiens	Anaerobe	Gastrointestinal tract	Duodenum	Unclassified	2530254	2425
2551306464	Bacteria	Permanent Draft	Proteus mirabilis C05028	Proteus mirabilis C05028	Beijing Genomics Institute (BGI)	2551306464	Proteobacteria	Gammaproteobacteria	Enterobacterales	Morganellaceae	Proteus	Proteus mirabilis	25065	SOAPdenovo v. 1.06	1245027	0	C05028	Host-associated	Human	Large intestine	Digestive system	a	Homo sapiens	a	a	a	Fecal	3793090	3545
643886117	Bacteria	Permanent Draft	Human Microbiome Project (HMP) Reference Genomes	Proteus penneri ATCC 35198	Washington University in St. Louis	643886117	Proteobacteria	Gammaproteobacteria	Enterobacterales	Morganellaceae	Proteus	Proteus penneri	0	PCAP	471881	20551	ATCC 35198	Host-associated	Human	Large intestine	Digestive system	Feces, Gastrointestinal tract, Host, Human intestinal microflora	Homo sapiens	Facultative	Gastrointestinal tract	a	Fecal	3747729	4984
642979317	Bacteria	Permanent Draft	Human Microbiome Project (HMP) Reference Genomes	Providencia alcalifaciens sv. 019:H2 DSM 30120	Washington University in St. Louis	642979317	Proteobacteria	Gammaproteobacteria	Enterobacterales	Morganellaceae	Providencia	Providencia alcalifaciens	0	Newbler v. 2.0.00.20	520999	29297	DSM 30120	Host-associated	Human	Large intestine	Digestive system	Feces, Gastrointestinal tract, Host, Human intestinal microflora	Homo sapiens	Facultative	Gastrointestinal tract	a	Fecal	4029346	4074
2562617097	Bacteria	Permanent Draft	Human Microbiome Project (HMP) Reference Genomes	Providencia rettgeri DSM 1131	Washington University in St. Louis	2562617097	Proteobacteria	Gammaproteobacteria	Enterobacterales	Morganellaceae	Providencia	Providencia rettgeri	35400	Newbler v. 2.0.00.20	521000	0	DSM 1131	Host-associated	Human	Large intestine	Digestive system	Feces, Gastrointestinal tract, Host, Human intestinal microflora	Homo sapiens	Facultative	Gastrointestinal tract	a	Fecal	4749568	4853
642979318	Bacteria	Permanent Draft	Human Microbiome Project (HMP) Reference Genomes	Providencia rustigianii DSM 4541	Washington University in St. Louis	642979318	Proteobacteria	Gammaproteobacteria	Enterobacterales	Morganellaceae	Providencia	Providencia rustigianii	0	Newbler v. 2.0.00.20	500637	28651	DSM 4541	Host-associated	Human	Large intestine	Digestive system	Feces, Gastrointestinal tract, Host, Human intestinal microflora	Homo sapiens	Anaerobe	Gastrointestinal tract	a	Fecal	3896203	3926
641736172	Bacteria	Permanent Draft	Human Microbiome Project (HMP) Reference Genomes	Providencia stuartii ATCC 25827	Washington University in St. Louis	641736172	Proteobacteria	Gammaproteobacteria	Enterobacterales	Morganellaceae	Providencia	Providencia stuartii	0	Newbler, PCAP	471874	20553	ATCC 25827	Host-associated	Human	Large intestine	Digestive system	Feces, Gastrointestinal tract, Host, Human intestinal microflora	Homo sapiens	Anaerobe	Gastrointestinal tract	a	Fecal	4603561	4539
640963014	Bacteria	Permanent Draft	Human Microbiome Project (HMP) Reference Genomes	Pseudoflavonifractor capillosus ATCC 29799	Washington University in St. Louis	640963014	Firmicutes	Clostridia	Clostridiales	unclassified	Pseudoflavonifractor	Pseudoflavonifractor capillosus	0	Newbler, PCAP	411467	18173	ATCC 29799	Host-associated	Human	Large intestine	Digestive system	Host, Human fecal, Human intestinal microflora	Homo sapiens	Anaerobe	Gastrointestinal tract	a	Fecal	4241853	4907
2511231165	Bacteria	Finished	Pseudomonas aeruginosa NCGM2.S1	Pseudomonas aeruginosa NCGM2.S1	National Center for Global Health and Medicine	2511231165	Proteobacteria	Gammaproteobacteria	Pseudomonadales	Pseudomonadaceae	Pseudomonas	Pseudomonas aeruginosa	7445	GS De Novo Assembler v. 2.3	1089456	73453	NCGM2.S1	Engineered	Built environment	Unclassified	Unclassified	Host	Homo sapiens	a	Gastrointestinal tract	a	Unclassified	6764661	6358
2513237259	Bacteria	Permanent Draft	Human Microbiome Project (HMP) Reference Genomes	Pseudomonas sp. 2_1_26	Broad Institute	2513237259	Proteobacteria	Gammaproteobacteria	Pseudomonadales	Pseudomonadaceae	Pseudomonas	Pseudomonas sp. 2_1_26	8747	Newbler v. 2.3 PostRelease-11/19/2009	665948	40037	2_1_26	Host-associated	Human	Unclassified	Digestive system	Host, Human intestinal microflora	Homo sapiens	a	Gastrointestinal tract	a	Unclassified	6341124	6115
2562617098	Bacteria	Permanent Draft	Human Microbiome Project (HMP) Reference Genomes	Ralstonia sp. 5_2_56FAA	Broad Institute	2562617098	Proteobacteria	Betaproteobacteria	Burkholderiales	Burkholderiaceae	Ralstonia	Ralstonia sp. 5_2_56FAA	35401	Newbler v. 2.3 PostRelease-11/19/2009	658080	0	5_2_56FAA	Host-associated	Human	Large intestine	Digestive system	Host	Homo sapiens	a	Gastrointestinal tract	a	Fecal	5243971	4945
649989994	Bacteria	Permanent Draft	Human Microbiome Project (HMP) Reference Genomes	Ralstonia sp. 5_7_47FAA	Broad Institute	649989994	Proteobacteria	Betaproteobacteria	Burkholderiales	Burkholderiaceae	Ralstonia	Ralstonia sp. 5_7_47FAA	0	Newbler v. 2.1 PreRelease-4/28/2009	658664	39415	5_7_47FAA	Host-associated	Human	Large intestine	Digestive system	Host, Human fecal	Homo sapiens	Aerobe	Gastrointestinal tract	Sigmoid colon	Fecal	5231733	4843
2511231128	Bacteria	Finished	Roseburia hominis A2-183	Roseburia hominis A2-183, DSM 16839	University of Aberdeen	2511231128	Firmicutes	Clostridia	Clostridiales	Lachnospiraceae	Roseburia	Roseburia hominis	7407	MIRA 3	585394	33399	A2-183	Host-associated	Human	Large intestine	Digestive system	Host, Human intestinal microflora	Homo sapiens	Anaerobe	Gastrointestinal tract	a	Fecal	3592125	3432
2562617159	Bacteria	Permanent Draft	Human Microbiome Project (HMP) Reference Genomes	Roseburia intestinalis L1-82	Washington University in St. Louis	2562617159	Firmicutes	Clostridia	Clostridiales	Lachnospiraceae	Roseburia	Roseburia intestinalis	35462	Newbler v. 2.0.00.20	536231	0	L1-82, DSM 14610	Host-associated	Human	Large intestine	Digestive system	Feces, Gastrointestinal tract, Host, Human fecal, Human intestinal microflora	Homo sapiens	Anaerobe	Gastrointestinal tract	a	Fecal	4380675	4776
650377964	Bacteria	Finished	Human Microbiome Project (HMP) Reference Genomes	Roseburia intestinalis M50/1	Wellcome Trust Sanger Institute	650377964	Firmicutes	Clostridia	Clostridiales	Lachnospiraceae	Roseburia	Roseburia intestinalis	0	a	657315	39165	M50/1	Host-associated	Human	Large intestine	Digestive system	Feces, Gastrointestinal tract, Host, Human intestinal microflora	Homo sapiens	Anaerobe	Gastrointestinal tract	a	Fecal	4143550	3534
650377965	Bacteria	Finished	Human Microbiome Project (HMP) Reference Genomes	Roseburia intestinalis XB6B4	Wellcome Trust Sanger Institute	650377965	Firmicutes	Clostridia	Clostridiales	Lachnospiraceae	Roseburia	Roseburia intestinalis	0	a	718255	45953	XB6B4	Host-associated	Unclassified	Unclassified	Unclassified	Host, Human intestinal microflora	Homo sapiens	Anaerobe	Gastrointestinal tract	a	Unclassified	4286292	3699
643886006	Bacteria	Permanent Draft	Human Microbiome Project (HMP) Reference Genomes	Roseburia inulinivorans DSM 16841	Washington University in St. Louis	643886006	Firmicutes	Clostridia	Clostridiales	Lachnospiraceae	Roseburia	Roseburia inulinivorans	0	Newbler v. 2.0.00.20	622312	30757	A2-194	Host-associated	Human	Large intestine	Digestive system	Feces, Gastrointestinal tract, Host	Homo sapiens	Anaerobe	Gastrointestinal tract	a	Fecal	4048462	4476
650377966	Bacteria	Finished	Human Microbiome Project (HMP) Reference Genomes	Ruminococcus bromii L2-63	Wellcome Trust Sanger Institute	650377966	Firmicutes	Clostridia	Clostridiales	Ruminococcaceae	Ruminococcus	Ruminococcus bromii	0	a	657321	39153	L2-63	Host-associated	Human	Large intestine	Digestive system	Feces, Gastrointestinal tract, Host, Human fecal, Human intestinal microflora	Homo sapiens	Obligate anaerobe	Gastrointestinal tract	a	Fecal	2249085	1852
2597490297	Bacteria	Permanent Draft	Human Microbiome Project (HMP) Reference Genomes	Ruminococcus callidus ATCC 27760	Washington University in St. Louis	2597490297	Firmicutes	Clostridia	Clostridiales	Ruminococcaceae	Ruminococcus	Ruminococcus callidus	54873	Velvet v. 1.1.06	411473	0	ATCC 27760	Host-associated	Human	Large intestine	Digestive system	Feces, Gastrointestinal tract, Host, Human intestinal microflora	Homo sapiens	Anaerobe	Gastrointestinal tract	a	Fecal	3070687	2913
640963057	Bacteria	Permanent Draft	Human Microbiome Project (HMP) Reference Genomes	Ruminococcus gnavus ATCC 29149	Washington University in St. Louis	640963057	Firmicutes	Clostridia	Clostridiales	Lachnospiraceae	Blautia	[Ruminococcus] gnavus	0	Newbler, PCAP	411470	18179	ATCC 29149	Host-associated	Human	Large intestine	Digestive system	Feces, Gastrointestinal tract, Host, Human intestinal microflora	Homo sapiens	Anaerobe	Gastrointestinal tract	a	Fecal	3501911	3982
642791604	Bacteria	Permanent Draft	Human Microbiome Project (HMP) Reference Genomes	Ruminococcus lactaris ATCC 29176	Washington University in St. Louis	642791604	Firmicutes	Clostridia	Clostridiales	Ruminococcaceae	Ruminococcus	Ruminococcus lactaris	0	Newbler, PCAP	471875	20557	ATCC 29176	Host-associated	Human	Large intestine	Digestive system	Feces, Gastrointestinal tract, Host, Human intestinal microflora	Homo sapiens	Anaerobe	Gastrointestinal tract	a	Fecal	2729735	2813
650377969	Bacteria	Finished	Human Microbiome Project (HMP) Reference Genomes	Ruminococcus sp. 18P13	Wellcome Trust Sanger Institute	650377969	Firmicutes	Clostridia	Clostridiales	Ruminococcaceae	Ruminococcus	Ruminococcus champanellensis	0	a	213810	39179	18P13	Host-associated	Human	Large intestine	Digestive system	Feces, Gastrointestinal tract, Host	Homo sapiens	Anaerobe	Gastrointestinal tract	a	Fecal	2573208	2162
2548876979	Bacteria	Permanent Draft	Ruminococcus sp. JC304	Ruminococcus sp. JC304	Aix-Marseille University	2548876979	Firmicutes	Clostridia	Clostridiales	Ruminococcaceae	Ruminococcus	Ruminococcus sp. JC304	24483	a	1095771	0	JC304	Host-associated	Human	Large intestine	Digestive system	a	Homo sapiens	a	a	a	Fecal	4168980	4270
650377968	Bacteria	Finished	Human Microbiome Project (HMP) Reference Genomes	Ruminococcus sp. SR1/5	Wellcome Trust Sanger Institute	650377968	Firmicutes	Clostridia	Clostridiales	Ruminococcaceae	Ruminococcus	Ruminococcus sp. SR1/5	0	a	657323	39149	SR1/5	Host-associated	Human	Large intestine	Digestive system	Feces, Gastrointestinal tract, Host	Homo sapiens	Anaerobe	Gastrointestinal tract	a	Fecal	3545606	3313
640963025	Bacteria	Permanent Draft	Human Microbiome Project (HMP) Reference Genomes	Ruminococcus torques ATCC 27756	Washington University in St. Louis	640963025	Firmicutes	Clostridia	Clostridiales	Lachnospiraceae	Blautia	[Ruminococcus] torques	0	Newbler, PCAP	411460	18153	ATCC 27756	Host-associated	Human	Large intestine	Digestive system	Feces, Gastrointestinal tract, Host, Human intestinal microflora	Homo sapiens	Anaerobe	Gastrointestinal tract	a	Fecal	2739406	2969
650377970	Bacteria	Finished	Human Microbiome Project (HMP) Reference Genomes	Ruminococcus torques L2-14	Wellcome Trust Sanger Institute	650377970	Firmicutes	Clostridia	Clostridiales	Lachnospiraceae	Blautia	[Ruminococcus] torques	0	a	657313	39169	L2-14	Host-associated	Unclassified	Unclassified	Unclassified	Host	Homo sapiens	Anaerobe	Gastrointestinal tract	a	Unclassified	3341681	2848
2548877057	Bacteria	Permanent Draft	Salmonella enterica enterica sv. Enteritidis CDC_2010K_4723	Salmonella enterica enterica sv. Typhi ST0208	University of Malaya	2548877057	Proteobacteria	Gammaproteobacteria	Enterobacterales	Enterobacteriaceae	Salmonella	Salmonella enterica	24561	Velvet v. 1.1.05	1176487	0	ST0208	Host-associated	Human	Large intestine	Digestive system	Host	Homo sapiens	Aerobe	a	a	Fecal	4690773	4859
2548876846	Bacteria	Permanent Draft	Salmonella enterica subsp. enterica serovar Typhimurium str. ST1660/06	Salmonella enterica enterica sv. Typhimurium ST1660/06	The Chinese University of Hong Kong	2548876846	Proteobacteria	Gammaproteobacteria	Enterobacterales	Enterobacteriaceae	Salmonella	Salmonella enterica	24350	Newbler v. 2.6	1141101	0	ST1660/06	Host-associated	Human	Large intestine	Digestive system	a	Homo sapiens	Aerobe	a	a	Fecal	5026150	4941
2547132148	Bacteria	Permanent Draft	Senegalimassilia anaerobia JC110	Senegalimassilia anaerobia JC110	Aix-Marseille University	2547132148	Actinobacteria	Coriobacteriia	Coriobacteriales	Coriobacteriaceae	Senegalimassilia	Senegalimassilia anaerobia	23733	Newbler v. 2.5.3	1034345	0	JC110	Host-associated	Human	Large intestine	Digestive system	a	Homo sapiens	Anaerobe	Gastrointestinal tract	a	Fecal	2354438	2020
2554235199	Bacteria	Permanent Draft	Sequencing of Clinical Strains in the Context of Bacteremia	Serratia marcescens MC458	The Genome Institute at Washington University	2554235199	Proteobacteria	Gammaproteobacteria	Enterobacterales	Yersiniaceae	Serratia	Serratia marcescens	25504	Velvet v. November 2012	1333580	0	MC458	Host-associated	Human	Large intestine	Digestive system	a	Homo sapiens	a	a	a	Fecal	5397991	5251
2554235198	Bacteria	Permanent Draft	Sequencing of Clinical Strains in the Context of Bacteremia	Serratia marcescens MC459	The Genome Institute at Washington University	2554235198	Proteobacteria	Gammaproteobacteria	Enterobacterales	Yersiniaceae	Serratia	Serratia marcescens	25503	Velvet v. November 2012	1333581	0	MC459	Host-associated	Human	Large intestine	Digestive system	a	Homo sapiens	a	a	a	Fecal	5367360	5233
2554235194	Bacteria	Permanent Draft	Sequencing of Clinical Strains in the Context of Bacteremia	Serratia marcescens MC460	The Genome Institute at Washington University	2554235194	Proteobacteria	Gammaproteobacteria	Enterobacterales	Yersiniaceae	Serratia	Serratia marcescens	25499	Velvet v. November 2012	1333582	0	MC460	Host-associated	Human	Large intestine	Digestive system	a	Homo sapiens	a	a	a	Fecal	5362997	5240
2554235201	Bacteria	Permanent Draft	Sequencing of Clinical Strains in the Context of Bacteremia	Serratia marcescens MC620	The Genome Institute at Washington University	2554235201	Proteobacteria	Gammaproteobacteria	Enterobacterales	Yersiniaceae	Serratia	Serratia marcescens	25506	Velvet v. November 2012	1333585	0	MC620	Host-associated	Human	Large intestine	Digestive system	a	Homo sapiens	a	a	a	Fecal	5255807	5083
2526164609	Bacteria	Permanent Draft	Shigella dysenteriae 225-75	Shigella dysenteriae 225-75	University of Maryland	2526164609	Proteobacteria	Gammaproteobacteria	Enterobacterales	Enterobacteriaceae	Shigella	Shigella dysenteriae	15065	Celera Assembler v. 6.0	766143	0	225-75	Host-associated	Human	Large intestine	Digestive system	Host	Homo sapiens	a	a	a	Fecal	4813170	5511
2526164649	Bacteria	Permanent Draft	Comparative sequence analysis of Shigella species	Shigella flexneri 2850-71	University of Maryland	2526164649	Proteobacteria	Gammaproteobacteria	Enterobacterales	Enterobacteriaceae	Shigella	Shigella flexneri	15105	Celera Assembler v. 6.0	766158	0	2850-71	Host-associated	Human	Large intestine	Digestive system	Host	Homo sapiens	Facultative	a	a	Fecal	4787280	5238
2526164646	Bacteria	Permanent Draft	Shigella flexneri 6603-63	Shigella flexneri 6603-63	University of Maryland	2526164646	Proteobacteria	Gammaproteobacteria	Enterobacterales	Enterobacteriaceae	Shigella	Shigella flexneri	15102	Celera Assembler v. 6.1	766161	0	6603-63	Host-associated	Human	Large intestine	Digestive system	Host	Homo sapiens	Facultative	a	a	Fecal	4626718	5230
2698536368	Bacteria	Permanent Draft	Genome sequencing of endemic Shigella sonnei populations from Vietnam	Shigella sonnei 19904011_1361399	Wellcome Trust Sanger Institute	2698536368	Proteobacteria	Gammaproteobacteria	Enterobacterales	Enterobacteriaceae	Shigella	Shigella sonnei	95892	a	624	0	19904011_1361399	Host-associated	Human	Large intestine	Digestive system	a	Homo sapiens	a	a	a	Fecal	4598778	4749
2751185958	Bacteria	Permanent Draft	Genome sequencing of non-agglutinable Shigella species	Shigella sp. FC1661	Christian Medical College	2751185958	Proteobacteria	Gammaproteobacteria	Enterobacterales	Enterobacteriaceae	Shigella	Shigella sp. FC1661	150361	SPAdes v. 5.0.0.0	1886513	0	FC1661	Host-associated	Human	Large intestine	Digestive system	a	Homo sapiens	a	a	a	Fecal	4422533	5149
2751185971	Bacteria	Permanent Draft	Genome sequencing of non-agglutinable Shigella species	Shigella sp. FC1708	Christian Medical College	2751185971	Proteobacteria	Gammaproteobacteria	Enterobacterales	Enterobacteriaceae	Shigella	Shigella sp. FC1708	150374	SPAdes v. 5.0.0.0	1898039	0	FC1708	Host-associated	Human	Large intestine	Digestive system	a	Homo sapiens	a	a	a	Fecal	4418307	5026
2751185967	Bacteria	Permanent Draft	Genome sequencing of non-agglutinable Shigella species	Shigella sp. FC1737	Christian Medical College	2751185967	Proteobacteria	Gammaproteobacteria	Enterobacterales	Enterobacteriaceae	Shigella	Shigella sp. FC1737	150370	SPAdes v. 5.0.0.0	1898040	0	FC1737	Host-associated	Human	Large intestine	Digestive system	a	Homo sapiens	a	a	a	Fecal	4504903	5203
2751185970	Bacteria	Permanent Draft	Genome sequencing of non-agglutinable Shigella species	Shigella sp. FC1764	Christian Medical College	2751185970	Proteobacteria	Gammaproteobacteria	Enterobacterales	Enterobacteriaceae	Shigella	Shigella sp. FC1764	150373	SPAdes v. 5.0.0.0	1886514	0	FC1764	Host-associated	Human	Large intestine	Digestive system	a	Homo sapiens	a	a	a	Fecal	4517324	5176
2751185957	Bacteria	Permanent Draft	Genome sequencing of non-agglutinable Shigella species	Shigella sp. FC1882	Christian Medical College	2751185957	Proteobacteria	Gammaproteobacteria	Enterobacterales	Enterobacteriaceae	Shigella	Shigella sp. FC1882	150360	SPAdes v. 5.0.0.0	1886515	0	FC1882	Host-associated	Human	Large intestine	Digestive system	a	Homo sapiens	a	a	a	Fecal	4398605	5051
2751185966	Bacteria	Permanent Draft	Genome sequencing of non-agglutinable Shigella species	Shigella sp. FC1967	Christian Medical College	2751185966	Proteobacteria	Gammaproteobacteria	Enterobacterales	Enterobacteriaceae	Shigella	Shigella sp. FC1967	150369	SPAdes v. 5.0.0.0	1898041	0	FC1967	Host-associated	Human	Large intestine	Digestive system	a	Homo sapiens	a	a	a	Fecal	3922700	4449
2751185956	Bacteria	Permanent Draft	Genome sequencing of non-agglutinable Shigella species	Shigella sp. FC2045	Christian Medical College	2751185956	Proteobacteria	Gammaproteobacteria	Enterobacterales	Enterobacteriaceae	Shigella	Shigella sp. FC2045	150359	SPAdes v. 5.0.0.0	1886516	0	FC2045	Host-associated	Human	Large intestine	Digestive system	a	Homo sapiens	a	a	a	Fecal	5345852	5563
2751185973	Bacteria	Permanent Draft	Genome sequencing of non-agglutinable Shigella species	Shigella sp. FC2383	Christian Medical College	2751185973	Proteobacteria	Gammaproteobacteria	Enterobacterales	Enterobacteriaceae	Shigella	Shigella sp. FC2383	150376	Assembler SPAdes v. 5.0.0.0	1890305	0	FC2383	Host-associated	Human	Large intestine	Digestive system	a	Homo sapiens	a	a	a	Fecal	4372487	5016
2751185972	Bacteria	Permanent Draft	Genome sequencing of non-agglutinable Shigella species	Shigella sp. FC2833	Christian Medical College	2751185972	Proteobacteria	Gammaproteobacteria	Enterobacterales	Enterobacteriaceae	Shigella	Shigella sp. FC2833	150375	Assembler SPAdes v. 5.0.0.0	1890306	0	FC2833	Host-associated	Human	Large intestine	Digestive system	a	Homo sapiens	a	a	a	Fecal	4441644	5082
2751185969	Bacteria	Permanent Draft	Genome sequencing of non-agglutinable Shigella species	Shigella sp. FC2928	Christian Medical College	2751185969	Proteobacteria	Gammaproteobacteria	Enterobacterales	Enterobacteriaceae	Shigella	Shigella sp. FC2928	150372	SPAdes v. 5.0.0.0	1886517	0	FC2928	Host-associated	Human	Large intestine	Digestive system	a	Homo sapiens	a	a	a	Fecal	5337475	5506
2751185961	Bacteria	Permanent Draft	Genome sequencing of non-agglutinable Shigella species	Shigella sp. FC569	Christian Medical College	2751185961	Proteobacteria	Gammaproteobacteria	Enterobacterales	Enterobacteriaceae	Shigella	Shigella sp. FC569	150364	SPAdes v. 5.0.0.0	1892897	0	FC569	Host-associated	Human	Large intestine	Digestive system	a	Homo sapiens	a	a	a	Fecal	4581416	4942
2529292933	Bacteria	Permanent Draft	Human Microbiome Project (HMP) Reference Genomes	Slackia piriformis YIT 12062	Broad Institute	2529292933	Actinobacteria	Coriobacteriia	Eggerthellales	Eggerthellaceae	Slackia	Slackia piriformis	16975	ALLPATHS v. R42667	742818	0	YIT 12062	Host-associated	Human	Large intestine	Digestive system	Feces, Gastrointestinal tract, Host	Homo sapiens	Anaerobe	Gastrointestinal tract	Intestinal tract	Fecal	2100457	1863
2524614654	Bacteria	Permanent Draft	Genomic Encyclopedia of Type Strains, Phase I: the one thousand microbial genomes (KMG-I) project	Solobacterium moorei DSM 22971	DOE Joint Genome Institute (JGI)	2524614654	Firmicutes	Erysipelotrichia	Erysipelotrichales	Erysipelotrichaceae	Solobacterium	Solobacterium moorei	14577	Unknown program v. before 2013-05-01	1123263	0	DSM 22971	Host-associated	Human	Large intestine	Digestive system	Host, Human	Homo sapiens	Anaerobe	a	a	Fecal	2340999	2507
2554235158	Bacteria	Permanent Draft	Sequencing of Clinical Strains in the Context of Bacteremia	Streptococcus agalactiae GBS10	The Genome Institute at Washington University	2554235158	Firmicutes	Bacilli	Lactobacillales	Streptococcaceae	Streptococcus	Streptococcus agalactiae	25463	Velvet v. November 2012	1333564	0	GBS10	Host-associated	Human	Large intestine	Digestive system	a	Homo sapiens	a	a	a	Fecal	2026360	2392
649990001	Bacteria	Permanent Draft	Human Microbiome Project (HMP) Reference Genomes	Streptococcus anginosus 1_2_62CV	Broad Institute	649990001	Firmicutes	Bacilli	Lactobacillales	Streptococcaceae	Streptococcus	Streptococcus anginosus	0	Newbler v. 2.1-PreRelease-4/28/2009	742820	46427	1_2_62CV	Host-associated	Human	Large intestine	Digestive system	Feces, Gastrointestinal tract, Host, Human intestinal microflora	Homo sapiens	Anaerobe	Gastrointestinal tract		Fecal	1815537	1831
649990006	Bacteria	Permanent Draft	Human Microbiome Project (HMP) Reference Genomes	Streptococcus equinus ATCC 9812	Baylor College of Medicine	649990006	Firmicutes	Bacilli	Lactobacillales	Streptococcaceae	Streptococcus	Streptococcus equinus	0	Newbler v. 2.3-042010	525379	52999	ATCC 9812	Host-associated	Mammals	Large intestine	Digestive system	Feces, Gastrointestinal tract, Host	Homo sapiens	Facultative	Gastrointestinal tract	Gut	Fecal	1718633	1836
2671180992	Bacteria	Permanent Draft	Sequencing of fecal Streptococcus from child with E. coli diarrhea	Streptococcus equinus ICDDRB-NRC-S6	Nestle Research Center	2671180992	Firmicutes	Bacilli	Lactobacillales	Streptococcaceae	Streptococcus	Streptococcus equinus	88237	HGAP v. 2.0	1335	0	ICDDRB-NRC-S6	Host-associated	Human	Large intestine	Digestive system	a	Homo sapiens	a	a	a	Fecal	1849355	1975
2687453156	Bacteria	Finished	Sequencing of fecal Streptococcus from child with E. coli diarrhea	Streptococcus gallolyticus ICDDRB-NRC-S1	Nestle Research Center	2687453156	Firmicutes	Bacilli	Lactobacillales	Streptococcaceae	Streptococcus	Streptococcus gallolyticus	91849	HGAP v. 2.0	315405	0	ICDDRB-NRC-S1	Host-associated	Human	Large intestine	Digestive system	a	Homo sapiens	a	a	a	Fecal	2052496	2241
2671180278	Bacteria	Permanent Draft	Sequencing of fecal Streptococcus from child with E. coli diarrhea	Streptococcus gallolyticus ICDDRB-NRC-S3	Nestle Research Center	2671180278	Firmicutes	Bacilli	Lactobacillales	Streptococcaceae	Streptococcus	Streptococcus gallolyticus	87522	HGAP v. 2.0	315405	0	ICDDRB-NRC-S3	Host-associated	Human	Large intestine	Digestive system	a	Homo sapiens	a	a	a	Fecal	2131986	2169
2687453575	Bacteria	Finished	Sequencing of fecal Streptococcus from child with E. coli diarrhea	Streptococcus infantarius ICDDRB-NRC-S5	Nestle Research Center	2687453575	Firmicutes	Bacilli	Lactobacillales	Streptococcaceae	Streptococcus	Streptococcus infantarius	92268	HGAP v. 2.0	102684	0	ICDDRB-NRC-S5	Host-associated	Human	Large intestine	Digestive system	a	Homo sapiens	a	a	a	Fecal	1818293	1929
641736171	Bacteria	Permanent Draft	Human Microbiome Project (HMP) Reference Genomes	Streptococcus infantarius infantarius ATCC BAA-102	Washington University in St. Louis	641736171	Firmicutes	Bacilli	Lactobacillales	Streptococcaceae	Streptococcus	Streptococcus infantarius	0	Newbler, PCAP	471872	20527	ATCC BAA-102	Host-associated	Human	Large intestine	Digestive system	Feces, Gastrointestinal tract, Host, Human intestinal microflora	Homo sapiens	Facultative	Gastrointestinal tract	a	Fecal	1925087	2113
647533231	Bacteria	Permanent Draft	Human Microbiome Project (HMP) Reference Genomes	Streptococcus sp. 2_1_36FAA	Broad Institute	647533231	Firmicutes	Bacilli	Lactobacillales	Streptococcaceae	Streptococcus	Streptococcus sp. 2_1_36FAA	0	Newbler v. 2.0.0 PostRelease-1/21/2009	469609	37947	2_1_36FAA	Host-associated	Human	Unclassified	Unclassified	Host	Homo sapiens	Facultative	Gastrointestinal tract	a	Unclassified	2229964	2169
2513237311	Bacteria	Permanent Draft	Human Microbiome Project (HMP) Reference Genomes	Subdoligranulum sp. 4_3_54A2FAA	Broad Institute	2513237311	Firmicutes	Clostridia	Clostridiales	Ruminococcaceae	Subdoligranulum	Subdoligranulum sp. 4_3_54A2FAA	8800	Newbler v. 2.3 PostRelease-11/19/2009	665956	40041	4_3_54A2FAA	Host-associated	Human	Unclassified	Digestive system	Host, Human intestinal microflora	Homo sapiens	Anaerobe	Gastrointestinal tract	a	Unclassified	4205237	4163
2562617078	Bacteria	Permanent Draft	Human Microbiome Project (HMP) Reference Genomes	Subdoligranulum variabile DSM 15176	Washington University in St. Louis	2562617078	Firmicutes	Clostridia	Clostridiales	Ruminococcaceae	Subdoligranulum	Subdoligranulum variabile	35381	Newbler v. 2.0.0 PostRelease-10/28/2008	411471	0	DSM 15176	Host-associated	Human	Large intestine	Digestive system	Feces, Gastrointestinal tract, Host, Human intestinal microflora	Homo sapiens	Anaerobe	Gastrointestinal tract	a	Fecal	3237471	3450
649990019	Bacteria	Permanent Draft	Human Microbiome Project (HMP) Reference Genomes	Succinatimonas hippei YIT 12066	Washington University in St. Louis	649990019	Proteobacteria	Gammaproteobacteria	Aeromonadales	Succinivibrionaceae	Succinatimonas	Succinatimonas hippei	0	Velvet v. 0.7.57	762983	48507	YIT 12066	Host-associated	Human	Large intestine	Digestive system	Feces, Gastrointestinal tract, Host, Human intestinal microflora	Homo sapiens	Obligate anaerobe	Gastrointestinal tract	Intestinal tract	Fecal	2305942	2223
2513237371	Bacteria	Permanent Draft	Human Microbiome Project (HMP) Reference Genomes	Sutterella parvirubra YIT 11816	Washington University in St. Louis	2513237371	Proteobacteria	Betaproteobacteria	Burkholderiales	Sutterellaceae	Sutterella	Sutterella parvirubra	8868	Velvet v. 0.7.57	762967	48499	YIT 11816	Host-associated	Human	Large intestine	Digestive system	Blood, Host, Human vaginal microflora	Homo sapiens	Anaerobe	Gastrointestinal tract	a	Fecal	2374505	2550
649990021	Bacteria	Permanent Draft	Human Microbiome Project (HMP) Reference Genomes	Sutterella wadsworthensis 3_1_45B	Broad Institute	649990021	Proteobacteria	Betaproteobacteria	Burkholderiales	Sutterellaceae	Sutterella	Sutterella wadsworthensis	0	Newbler v. 2.1-PreRelease-4/28/2009	742821	46429	3_1_45B	Host-associated	Human	Unclassified	Unclassified	Blood, Host, Human vaginal microflora	Homo sapiens	a	Gastrointestinal tract	a	Unclassified	2958117	2444
2513237299	Bacteria	Permanent Draft	Human Microbiome Project (HMP) Reference Genomes	Synergistes sp. 3_1_syn1	Broad Institute	2513237299	Synergistetes	Synergistia	Synergistales	Synergistaceae	Synergistes	Synergistes sp. 3_1_syn1	8787	Newbler v. 2.3 PostRelease-11/19/2009	457415	39419	3_1_syn1	Host-associated	Human	Large intestine	Digestive system	Host, Human intestinal microflora	Homo sapiens	Obligate anaerobe	Gastrointestinal tract	Colon	Fecal	3281561	3023
2513237267	Bacteria	Permanent Draft	Human Microbiome Project (HMP) Reference Genomes	Tannerella sp. 6_1_58FAA_CT1	Broad Institute	2513237267	Bacteroidetes	Bacteroidia	Bacteroidales	Tannerellaceae	Tannerella	Tannerella sp. 6_1_58FAA_CT1	8755	Newbler v. 2.3 PostRelease-11/19/2009	665949	40043	6_1_58FAA_CT1	Host-associated	Human	Unclassified	Digestive system	Host, Human intestinal microflora	Homo sapiens	Anaerobe	Gastrointestinal tract	a	Unclassified	3843448	3276
2547132155	Bacteria	Permanent Draft	Sanguibacter sp. JC301	Timonella senegalensis JC301	Aix-Marseille University	2547132155	Actinobacteria	Actinobacteria	Micrococcales	unclassified	Timonella	Timonella senegalensis	23740	Newbler v. 2.5.3	1095772	0	JC301	Host-associated	Human	Large intestine	Digestive system	Host, Human fecal	Homo sapiens	Aerobe	Gastrointestinal tract	a	Fecal	2986605	2817
647000330	Bacteria	Permanent Draft	Human Microbiome Project (HMP) Reference Genomes	Turicibacter sanguinis PC909	J. Craig Venter Institute (JCVI)	647000330	Firmicutes	Erysipelotrichia	Erysipelotrichales	Erysipelotrichaceae	Turicibacter	Turicibacter sanguinis	0	Newbler v. 2.3	702450	42765	PC909	Host-associated	Human	Large intestine	Digestive system	Host	Homo sapiens	Anaerobe	Gastrointestinal tract	Intestinal tract	Fecal	2953411	2855
651324107	Bacteria	Permanent Draft	Human Microbiome Project (HMP) Reference Genomes	Turicibacter sp. HGF1	J. Craig Venter Institute (JCVI)	651324107	Firmicutes	Erysipelotrichia	Erysipelotrichales	Erysipelotrichaceae	Turicibacter	Turicibacter sp. HGF1	0	Newbler v. 2.3	910310	59523	HGF1	Host-associated	Human	Unclassified	Unclassified	Host, Human airways	Homo sapiens	Facultative	Gastrointestinal tract	a	Unclassified	2947473	2872
642979369	Bacteria	Permanent Draft	Human Microbiome Project (HMP) Reference Genomes	Tyzzerella nexilis DSM 1787	Washington University in St. Louis	642979369	Firmicutes	Clostridia	Clostridiales	Lachnospiraceae	Tyzzerella	Tyzzerella nexilis	0	Newbler v. 2.0.0 PreRelease-04/10/2008	500632	28659	DSM 1787	Host-associated	Human	Large intestine	Digestive system	Feces, Gastrointestinal tract, Host, Human intestinal microflora	Homo sapiens	Anaerobe	Gastrointestinal tract	a	Fecal	3861016	4297
646311965	Bacteria	Finished	A Genomic Encyclopedia of Bacteria and Archaea (GEBA)	Veillonella parvula Te3, DSM 2008	DOE Joint Genome Institute (JGI)	646311965	Firmicutes	Negativicutes	Veillonellales	Veillonellaceae	Veillonella	Veillonella parvula	0	Newbler v. 2.3, Phrap v. 4.24 SPS	479436	21091	Te3, DSM 2008	Host-associated	Animal	Unclassified	Digestive system	Host	Homo sapiens	Anaerobe	Gastrointestinal tract	a	Unclassified	2132142	1923
647533241	Bacteria	Permanent Draft	Human Microbiome Project (HMP) Reference Genomes	Veillonella sp. 3_1_44	Broad Institute	647533241	Firmicutes	Negativicutes	Veillonellales	Veillonellaceae	Veillonella	Veillonella sp. 3_1_44	0	Newbler v. 2.1 PreRelease-4/28/2009	457416	41975	3_1_44	Host-associated	Human	Intestine	Digestive system	Host	Homo sapiens	Anaerobe	Gastrointestinal tract	Descending colon		2163458	1871
647533242	Bacteria	Permanent Draft	Human Microbiome Project (HMP) Reference Genomes	Veillonella sp. 6_1_27	Broad Institute	647533242	Firmicutes	Negativicutes	Veillonellales	Veillonellaceae	Veillonella	Veillonella sp. 6_1_27	0	Newbler v. 2.1 PreRelease-4/28/2009	450749	41977	6_1_27	Host-associated	Human	Unclassified	Unclassified	Host	Homo sapiens	Anaerobe	Gastrointestinal tract	Rectal	Unclassified	2174425	1898
647000333	Bacteria	Permanent Draft	Vibrio cholerae CT 5369-93	Vibrio cholerae CT 5369-93	Los Alamos National Laboratory	647000333	Proteobacteria	Gammaproteobacteria	Vibrionales	Vibrionaceae	Vibrio	Vibrio cholerae	0	a	675809	40501	CT 5369-93	Engineered	Wastewater	Unclassified	Unclassified	Host, Marine	Homo sapiens	Facultative	Gastrointestinal tract	a	Unclassified	3557309	2938
2512564028	Bacteria	Finished	Vibrio cholerae IEC224	Vibrio cholerae IEC224	Instituto Evandro Chagas	2512564028	Proteobacteria	Gammaproteobacteria	Vibrionales	Vibrionaceae	Vibrio	Vibrio cholerae	7878	a	1134456	81153	IEC224	Host-associated	Human	Unclassified	Unclassified	Aquatic	Homo sapiens	Facultative	Gastrointestinal tract	Intestinal tract	Unclassified	4079586	3787
2537561802	Bacteria	Permanent Draft	Genome sequence of Vibrio Cholerae O1	Vibrio cholerae O1 PCS-023	University of Maryland School of Medicine	2537561802	Proteobacteria	Gammaproteobacteria	Vibrionales	Vibrionaceae	Vibrio	Vibrio cholerae	19113	Velvet v. 1.1.04	1095639	0	O1 PCS-023	Host-associated	Human	Large intestine	Digestive system	a	Homo sapiens	a	a	a	Fecal	4035812	3806
647000334	Bacteria	Permanent Draft	Vibrio cholerae INDRE 91/1	Vibrio cholerae sv. Inaba INDRE 91/1	Los Alamos National Laboratory	647000334	Proteobacteria	Gammaproteobacteria	Vibrionales	Vibrionaceae	Vibrio	Vibrio cholerae	0	a	675808	40503	INDRE 91/1	Host-associated	Human	Unclassified	Unclassified	Host, Marine	Homo sapiens	Facultative	Gastrointestinal tract	a	Unclassified	3947707	3452
2579778985	Bacteria	Permanent Draft	Vibrio cholerae O1 biovar El Tor Inaba RND18826	Vibrio cholerae sv. O1 bv. El Tor Inaba RND18826	Central Research Institute for Epidemiology	2579778985	Proteobacteria	Gammaproteobacteria	Vibrionales	Vibrionaceae	Vibrio	Vibrio cholerae	43710	CLC NGS Cell v. 5.1	1416749	0	Inaba RND18826	Host-associated	Human	Large intestine	Digestive system	a	Homo sapiens	a	a	a	Fecal	4036141	3730
637000333	Bacteria	Finished	Vibrio cholerae O1 bv El Tor, N16961	Vibrio cholerae sv. O1 bv. El Tor N16961	J. Craig Venter Institute (JCVI)	637000333	Proteobacteria	Gammaproteobacteria	Vibrionales	Vibrionaceae	Vibrio	Vibrio cholerae	0	TIGR Assembler	243277	36	N16961	Host-associated	Human	Large intestine	Digestive system	Fresh water, Host, Intestinal tract, Wastewater	Homo sapiens	Facultative	Gastrointestinal tract	a	Fecal	4033464	3998
2518285605	Bacteria	Permanent Draft	Vibrio cholerae P-18785	Vibrio cholerae sv. O1 Ogava P-18785	Central Research Institute for Epidemiology	2518285605	Proteobacteria	Gammaproteobacteria	Vibrionales	Vibrionaceae	Vibrio	Vibrio cholerae	11312	CLC de novo assembler v. 5.1.5	1258564	0	P-18785	Host-associated	Human	Large intestine	Digestive system	Host	Homo sapiens	Aerobe	Gastrointestinal tract	a	Fecal	3984281	3659
647000335	Bacteria	Permanent Draft	Vibrio cholerae RC27	Vibrio cholerae sv. O1 RC27	Los Alamos National Laboratory	647000335	Proteobacteria	Gammaproteobacteria	Vibrionales	Vibrionaceae	Vibrio	Vibrio cholerae	0	a	675807	40505	RC27	Host-associated	Human	Unclassified	Unclassified	Host, Marine	Homo sapiens	Facultative	Gastrointestinal tract	a	Unclassified	4011779	3530
640963004	Bacteria	Permanent Draft	Vibrio cholerae genome sequencing	Vibrio cholerae sv. O14 MZO-2	J. Craig Venter Institute (JCVI)	640963004	Proteobacteria	Gammaproteobacteria	Vibrionales	Vibrionaceae	Vibrio	Vibrio cholerae	0	a	417398	18495	MZO-2	Host-associated	Human	Unclassified	Unclassified	Fresh water, Host	Homo sapiens	Facultative	Gastrointestinal tract	a	Unclassified	3862985	3519
2681812983	Bacteria	Permanent Draft	Vibrio fluvialis NBRC 103150	Vibrio fluvialis NBRC 103150	National Institute of Technology and Evaluation	2681812983	Proteobacteria	Gammaproteobacteria	Vibrionales	Vibrionaceae	Vibrio	Vibrio fluvialis	90147	newbler v. 3.0	1219074	0	NBRC 103150	Host-associated	Human	Large intestine	Digestive system	Feces, Gastrointestinal tract, Host	Homo sapiens	a	Gastrointestinal tract	a	Fecal	4750671	4489
650377984	Bacteria	Finished	Vibrio furnissii 2510/74, NCTC 11218	Vibrio furnissii 2510/74, NCTC 11218	Agencourt Bioscience	650377984	Proteobacteria	Gammaproteobacteria	Vibrionales	Vibrionaceae	Vibrio	Vibrio furnissii	0	a	903510	53247	2510/74, NCTC 11218	Environmental	Aquatic	Intertidal zone	Marine	Aquatic, Fresh water, Host, Marine	Homo sapiens	Facultative	Gastrointestinal tract	a	Estuary	4916408	4584
647000337	Bacteria	Permanent Draft	Vibrio furnissii CIP 102972	Vibrio furnissii sv. II CIP 102972	Los Alamos National Laboratory	647000337	Proteobacteria	Gammaproteobacteria	Vibrionales	Vibrionaceae	Vibrio	Vibrio furnissii	0	a	675811	40497	CIP 102972	Host-associated	Human	Large intestine	Digestive system	Feces, Gastrointestinal tract, Host, Human intestinal microflora, Marine	Homo sapiens	Facultative	Gastrointestinal tract	a	Fecal	4958664	4549
647000340	Bacteria	Permanent Draft	Vibrio mimicus MB-451	Vibrio mimicus MB-451	Los Alamos National Laboratory	647000340	Proteobacteria	Gammaproteobacteria	Vibrionales	Vibrionaceae	Vibrio	Vibrio mimicus	0	a	675806	40509	MB-451	Host-associated	Human	Unclassified	Unclassified	Host, Marine	Homo sapiens	Facultative	Gastrointestinal tract	a	Unclassified	4313453	3891
2541047533	Bacteria	Permanent Draft	Comparative Genomics of Vibrio parahaemolyticus	Vibrio parahaemolyticus NIHCB0603	University of Maryland School of Medicine	2541047533	Proteobacteria	Gammaproteobacteria	Vibrionales	Vibrionaceae	Vibrio	Vibrio parahaemolyticus	21025	HGap v. 1.4	1238213	0	NIHCB0603	Host-associated	Human	Large intestine	Digestive system	a	Homo sapiens	a	a	a	Fecal	5225215	4924
647000343	Bacteria	Permanent Draft	Vibrio sp. RC341	Vibrio sp. RC341	Los Alamos National Laboratory	647000343	Proteobacteria	Gammaproteobacteria	Vibrionales	Vibrionaceae	Vibrio	Vibrio sp. RC341	0	a	675810	40499	RC341	Environmental	Aquatic	Unclassified	Marine	Host, Marine	Homo sapiens	Facultative	Gastrointestinal tract	a	Unclassified	4008705	3606
650633000	Bacteria	Permanent Draft	Verrucomicrobia, 5 species Proposal # 0087-060710	Victivallis vadensis ATCC BAA-548	DOE Joint Genome Institute (JGI)	650633000	Lentisphaerae	Lentisphaeria	Victivallales	Victivallaceae	Victivallis	Victivallis vadensis	0	Newbler v. 1.1.02.15	340101	15583	ATCC BAA-548	Host-associated	Human	Large intestine	Digestive system	Feces, Gastrointestinal tract, Host, Intestinal tract	Homo sapiens	Obligate anaerobe	Gastrointestinal tract	Intestinal tract	Fecal	5294868	4130
645058793	Bacteria	Permanent Draft	Human Microbiome Project (HMP) Reference Genomes	Weissella paramesenteroides ATCC 33313	Baylor College of Medicine	645058793	Firmicutes	Bacilli	Lactobacillales	Leuconostocaceae	Weissella	Weissella paramesenteroides	0	Newbler v. 2.0.0-Eclipse	585506	34661	ATCC 33313	Engineered	Food production	Unclassified	Unclassified	Host	Homo sapiens	Aerobe	Gastrointestinal tract	a	Unclassified	1962173	2017
638341238	Bacteria	Permanent Draft	Yersinia bercovieri ATCC 43970	Yersinia bercovieri ATCC 43970	Naval Medical Research Center	638341238	Proteobacteria	Gammaproteobacteria	Enterobacterales	Yersiniaceae	Yersinia	Yersinia bercovieri	0	Unknown v. before 2010	349968	16104	ATCC 43970	Host-associated	Human	Large intestine	Digestive system	Feces, Gastrointestinal tract, Host	Homo sapiens	Facultative	Gastrointestinal tract	a	Fecal	4301412	3634
651053079	Bacteria	Finished	Yersinia enterocolitica palearctica sv O:3/4 Y11	Yersinia enterocolitica palearctica sv. O:3 bt. 4 Y11	454 Life Sciences	651053079	Proteobacteria	Gammaproteobacteria	Enterobacterales	Yersiniaceae	Yersinia	Yersinia enterocolitica	0	a	930944	60483	Y11	Host-associated	Human	Large intestine	Digestive system	Host	Homo sapiens	Aerobe	Gastrointestinal tract	a	Fecal	4625880	4551
640753060	Bacteria	Finished	Yersinia pseudotuberculosis IP 31758	Yersinia pseudotuberculosis sv. O:1b IP 31758	J. Craig Venter Institute (JCVI)	640753060	Proteobacteria	Gammaproteobacteria	Enterobacterales	Yersiniaceae	Yersinia	Yersinia pseudotuberculosis	0	Celera Assembler	349747	16070	IP 31758	Host-associated	Human	Large intestine	Digestive system	Host	Homo sapiens	Facultative	Gastrointestinal tract	a	Fecal	4935125	4529
2534682241	Bacteria	Permanent Draft	Human Microbiome Project (HMP) Reference Genomes	Yokenella regensburgei ATCC 43003	Washington University in St. Louis	2534682241	Proteobacteria	Gammaproteobacteria	Enterobacterales	Enterobacteriaceae	Yokenella	Yokenella regensburgei	18695	Velvet v. 1.1.04	1002368	0	ATCC 43003	Host-associated	Human	Large intestine	Digestive system	Feces, Gastrointestinal tract, Host	Homo sapiens	a	Gastrointestinal tract	a	Fecal	4681132	4795
a Information not included in IMG database

## Sheet: Table S3
Table S3. List of metagenomic data sets obtained from human fecal smaples. Cells were left empty where the information was missing from IMG database.
taxon_oid	Status	Study Name	Genome Name / Sample Name	Sequencing Center	IMG Genome ID	Bioproject Accession	Ecosystem	Ecosystem Category	Host Name	Sample Body Site	Specific Ecosystem	Genome Size (bp)	Gene Count	Scaffold Count
7000000296	Permanent Draft	Human microbial communities from the National Institute of Health, USA, HMP production phase	Human stool microbial communities from NIH, USA - visit 2, subject 159247771	Washington University in St. Louis, Baylor College of Medicine, J. Craig Venter Institute (JCVI)	7000000296	PRJNA48479	Host-associated	Human	Homo sapiens	Gastrointestinal tract	Fecal	82506363	119471	63965
7000000334	Permanent Draft	Human microbial communities from the National Institute of Health, USA, HMP production phase	Human stool microbial communities from NIH, USA - visit 1, subject 764143897	Baylor College of Medicine, Washington University in St. Louis, J. Craig Venter Institute (JCVI)	7000000334	PRJNA48479	Host-associated	Human	Homo sapiens	Gastrointestinal tract	Fecal	162323102	245092	128055
7000000628	Permanent Draft	Human microbial communities from the National Institute of Health, USA, HMP production phase	Human stool microbial communities from NIH, USA - visit 1, subject 764224817	Washington University in St. Louis, Baylor College of Medicine, J. Craig Venter Institute (JCVI)	7000000628	PRJNA48479	Host-associated	Human	Homo sapiens	Gastrointestinal tract	Fecal	191702969	306978	179147
7000000191	Permanent Draft	Human microbial communities from the National Institute of Health, USA, HMP production phase	Human stool microbial communities from NIH, USA - visit 2, subject 158337416	Washington University in St. Louis, Baylor College of Medicine, J. Craig Venter Institute (JCVI)	7000000191	PRJNA48479	Host-associated	Human	Homo sapiens	Gastrointestinal tract	Fecal	165473371	275205	172495
7000000083	Permanent Draft	Human microbial communities from the National Institute of Health, USA, HMP production phase	Human stool microbial communities from NIH, USA - visit 1, subject 823052294	Baylor College of Medicine, Washington University in St. Louis, J. Craig Venter Institute (JCVI)	7000000083	PRJNA48479	Host-associated	Human	Homo sapiens	Gastrointestinal tract	Fecal	106116893	204480	144547
3300002289	Permanent Draft	Human fecal microbial communities from Valencia, Spain, of mother-infant pairs	Human fecal microbial communities from Valencia, Spain, of mother-infant pairs - MIP08-I3	a	3300002289	a	Host-associated	Human	a	a	Fecal	0	0	0
3300002265	Permanent Draft	Human fecal microbial communities from Valencia, Spain, of mother-infant pairs	Human fecal microbial communities from Valencia, Spain, of mother-infant pairs - MIP01-MB	a	3300002265	a	Host-associated	Human	a	a	Fecal	0	0	0
7000000352	Permanent Draft	Human microbial communities from the National Institute of Health, USA, HMP production phase	Human stool microbial communities from NIH, USA - visit 1, subject 763860675	Baylor College of Medicine, Washington University in St. Louis, J. Craig Venter Institute (JCVI)	7000000352	PRJNA48479	Host-associated	Human	Homo sapiens	Gastrointestinal tract	Fecal	189032240	308557	174241
7000000320	Permanent Draft	Human microbial communities from the National Institute of Health, USA, HMP production phase	Human stool microbial communities from NIH, USA - visit 2, subject 809635352	Baylor College of Medicine, Washington University in St. Louis, J. Craig Venter Institute (JCVI)	7000000320	PRJNA48479	Host-associated	Human	Homo sapiens	Gastrointestinal tract	Fecal	168294566	276288	151030
3300007361	Permanent Draft	Human microbial communities from the National Institute of Health, USA, HMP production phase	Human stool microbial communities from NIH, USA - visit 2, subject 158337416 reassembly	Washington University in St. Louis, Baylor College of Medicine, J. Craig Venter Institute (JCVI)	3300007361	PRJNA48479	Host-associated	Human	Homo sapiens	Gastrointestinal tract	Fecal	173118880	229956	97568
7000000262	Permanent Draft	Human microbial communities from the National Institute of Health, USA, HMP production phase	Human stool microbial communities from NIH, USA - visit 2, subject 764224817	J. Craig Venter Institute (JCVI), Washington University in St. Louis, Baylor College of Medicine	7000000262	PRJNA48479	Host-associated	Human	Homo sapiens	Gastrointestinal tract	Fecal	105893443	166729	91995
7000000403	Permanent Draft	Human microbial communities from the National Institute of Health, USA, HMP production phase	Human stool microbial communities from NIH, USA - visit 2, subject 159713063	J. Craig Venter Institute (JCVI), Washington University in St. Louis, Baylor College of Medicine	7000000403	PRJNA48479	Host-associated	Human	Homo sapiens	Gastrointestinal tract	Fecal	77720874	122363	71724
7000000693	Permanent Draft	Human microbial communities from the National Institute of Health, USA, HMP production phase	Human stool microbial communities from NIH, USA - visit 1, subject 158458797	Baylor College of Medicine, J. Craig Venter Institute (JCVI), Washington University in St. Louis	7000000693	PRJNA48479	Host-associated	Human	Homo sapiens	Gastrointestinal tract	Fecal	87038629	173933	130766
7000000239	Permanent Draft	Human microbial communities from the National Institute of Health, USA, HMP production phase	Human stool microbial communities from NIH, USA - visit 1, subject 763496533	Baylor College of Medicine, Washington University in St. Louis, J. Craig Venter Institute (JCVI)	7000000239	PRJNA48479	Host-associated	Human	Homo sapiens	Gastrointestinal tract	Fecal	174891667	285198	164086
7000000300	Permanent Draft	Human microbial communities from the National Institute of Health, USA, HMP production phase	Human stool microbial communities from NIH, USA - visit 2, subject 159814214	Baylor College of Medicine, J. Craig Venter Institute (JCVI), Washington University in St. Louis	7000000300	PRJNA48479	Host-associated	Human	Homo sapiens	Gastrointestinal tract	Fecal	96220883	144606	77106
7000000531	Permanent Draft	Human microbial communities from the National Institute of Health, USA, HMP production phase	Human stool microbial communities from NIH, USA - visit 1, subject 765701615	J. Craig Venter Institute (JCVI), Washington University in St. Louis, Baylor College of Medicine	7000000531	PRJNA48479	Host-associated	Human	Homo sapiens	Gastrointestinal tract	Fecal	221407043	360776	210117
7000000131	Permanent Draft	Human microbial communities from the National Institute of Health, USA, HMP production phase	Human stool microbial communities from NIH, USA - visit 2, subject 246515023	J. Craig Venter Institute (JCVI), Baylor College of Medicine, Washington University in St. Louis	7000000131	PRJNA48479	Host-associated	Human	Homo sapiens	Gastrointestinal tract	Fecal	45039060	68524	34387
3300007717	Permanent Draft	Human microbial communities from the National Institute of Health, USA, HMP production phase	Human stool microbial communities from NIH, USA - visit 2, subject 159551223 reassembly	Washington University in St. Louis, Baylor College of Medicine, J. Craig Venter Institute (JCVI)	3300007717	PRJNA48479	Host-associated	Human	Homo sapiens	Gastrointestinal tract	Fecal	164858816	204019	87198
3300002328	Permanent Draft	Human fecal microbial communities from Valencia, Spain, of mother-infant pairs	Human fecal microbial communities from Valencia, Spain, of mother-infant pairs - MIP06-I5	a	3300002328	a	Host-associated	Human	a	a	Fecal	0	0	0
7000000232	Permanent Draft	Human microbial communities from the National Institute of Health, USA, HMP production phase	Human stool microbial communities from NIH, USA - visit 1, subject 764285508	Washington University in St. Louis, Baylor College of Medicine, J. Craig Venter Institute (JCVI)	7000000232	PRJNA48479	Host-associated	Human	Homo sapiens	Gastrointestinal tract	Fecal	151031646	248881	140475
3300002262	Permanent Draft	Human fecal microbial communities from Valencia, Spain, of mother-infant pairs	Human fecal microbial communities from Valencia, Spain, of mother-infant pairs - MIP07-MB	a	3300002262	a	Host-associated	Human	a	a	Fecal	0	0	0
3300002441	Permanent Draft	Human fecal microbial communities from Valencia, Spain, of mother-infant pairs	Human fecal microbial communities from Valencia, Spain, of mother-infant pairs - MIP13-I1	a	3300002441	a	Host-associated	Human	a	a	Fecal	0	0	0
3300002317	Permanent Draft	Human fecal microbial communities from Valencia, Spain, of mother-infant pairs	Human fecal microbial communities from Valencia, Spain, of mother-infant pairs - MIP03-I5	a	3300002317	a	Host-associated	Human	a	a	Fecal	0	0	0
7000000684	Permanent Draft	Human microbial communities from the National Institute of Health, USA, HMP production phase	Human stool microbial communities from NIH, USA - visit 2, subject 763597684	Baylor College of Medicine, J. Craig Venter Institute (JCVI), Washington University in St. Louis	7000000684	PRJNA48479	Host-associated	Human	Homo sapiens	Gastrointestinal tract	Fecal	168073933	264614	153381
7000000373	Permanent Draft	Human microbial communities from the National Institute of Health, USA, HMP production phase	Human stool microbial communities from NIH, USA - visit 1, subject 159490532	Washington University in St. Louis, Baylor College of Medicine, J. Craig Venter Institute (JCVI)	7000000373	PRJNA48479	Host-associated	Human	Homo sapiens	Gastrointestinal tract	Fecal	88398627	133398	79152
7000000081	Permanent Draft	Human microbial communities from the National Institute of Health, USA, HMP production phase	Human stool microbial communities from NIH, USA - visit 1, subject 159632143	J. Craig Venter Institute (JCVI), Washington University in St. Louis, Baylor College of Medicine	7000000081	PRJNA48479	Host-associated	Human	Homo sapiens	Gastrointestinal tract	Fecal	140892823	221063	132709
7000000582	Permanent Draft	Human microbial communities from the National Institute of Health, USA, HMP production phase	Human stool microbial communities from NIH, USA - visit 2, subject 764669880	J. Craig Venter Institute (JCVI), Washington University in St. Louis, Baylor College of Medicine	7000000582	PRJNA48479	Host-associated	Human	Homo sapiens	Gastrointestinal tract	Fecal	80475758	118463	63226
7000000455	Permanent Draft	Human microbial communities from the National Institute of Health, USA, HMP production phase	Human stool microbial communities from NIH, USA - visit 1, subject 158499257	Washington University in St. Louis, J. Craig Venter Institute (JCVI), Baylor College of Medicine	7000000455	PRJNA48479	Host-associated	Human	Homo sapiens	Gastrointestinal tract	Fecal	206330030	366004	239275
7000000434	Permanent Draft	Human microbial communities from the National Institute of Health, USA, HMP production phase	Human stool microbial communities from NIH, USA - visit 1, subject 763536994	Washington University in St. Louis, Baylor College of Medicine, J. Craig Venter Institute (JCVI)	7000000434	PRJNA48479	Host-associated	Human	Homo sapiens	Gastrointestinal tract	Fecal	111739708	165616	84752
7000000243	Permanent Draft	Human microbial communities from the National Institute of Health, USA, HMP production phase	Human stool microbial communities from NIH, USA - visit 1, subject 604812005	Baylor College of Medicine, J. Craig Venter Institute (JCVI), Washington University in St. Louis	7000000243	PRJNA48479	Host-associated	Human	Homo sapiens	Gastrointestinal tract	Fecal	114788483	193562	127907
7000000186	Permanent Draft	Human microbial communities from the National Institute of Health, USA, HMP production phase	Human stool microbial communities from NIH, USA - visit 1, subject 809635352	J. Craig Venter Institute (JCVI), Baylor College of Medicine, Washington University in St. Louis	7000000186	PRJNA48479	Host-associated	Human	Homo sapiens	Gastrointestinal tract	Fecal	102380872	203719	91436
7000000258	Permanent Draft	Human microbial communities from the National Institute of Health, USA, HMP production phase	Human stool microbial communities from NIH, USA - visit 1, subject 765074482	Baylor College of Medicine, J. Craig Venter Institute (JCVI), Washington University in St. Louis	7000000258	PRJNA48479	Host-associated	Human	Homo sapiens	Gastrointestinal tract	Fecal	180105671	294460	175357
7000000630	Permanent Draft	Human microbial communities from the National Institute of Health, USA, HMP production phase	Human stool microbial communities from NIH, USA - visit number 3 of subject 763536994	Baylor College of Medicine, Washington University in St. Louis, J. Craig Venter Institute (JCVI)	7000000630	PRJNA48479	Host-associated	Human	Homo sapiens	Gastrointestinal tract	Fecal	67939361	98717	52593
7000000252	Permanent Draft	Human microbial communities from the National Institute of Health, USA, HMP production phase	Human stool microbial communities from NIH, USA - visit 2, subject 158479027	Baylor College of Medicine, J. Craig Venter Institute (JCVI), Washington University in St. Louis	7000000252	PRJNA48479	Host-associated	Human	Homo sapiens	Gastrointestinal tract	Fecal	137633241	227714	149239
3300002437	Permanent Draft	Human fecal microbial communities from Valencia, Spain, of mother-infant pairs	Human fecal microbial communities from Valencia, Spain, of mother-infant pairs - MIP19-I1	a	3300002437	a	Host-associated	Human	a	a	Fecal	0	0	0
3300002311	Permanent Draft	Human fecal microbial communities from Valencia, Spain, of mother-infant pairs	Human fecal microbial communities from Valencia, Spain, of mother-infant pairs - MIP09-I4	a	3300002311	a	Host-associated	Human	a	a	Fecal	0	0	0
7000000332	Permanent Draft	Human microbial communities from the National Institute of Health, USA, HMP production phase	Human stool microbial communities from NIH, USA - visit 1, subject 763901136	Baylor College of Medicine, Washington University in St. Louis, J. Craig Venter Institute (JCVI)	7000000332	PRJNA48479	Host-associated	Human	Homo sapiens	Gastrointestinal tract	Fecal	150141932	244986	135414
3300008496	Permanent Draft	Human microbial communities from the National Institute of Health, USA, HMP production phase	Human stool microbial communities from NIH, USA - visit 1, subject 160178356 reassembly	Baylor College of Medicine, J. Craig Venter Institute (JCVI), Washington University in St. Louis	3300008496	PRJNA48479	Host-associated	Human	Homo sapiens	Gastrointestinal tract	Fecal	125865402	156646	54627
3300001499	Permanent Draft	Human fecal microbial communities from the University of Tokyo, Japan, of healthy Japanese infants and adults	Human fecal microbial communities from the University of Tokyo - healthy human sample In-D, Adult, Male (Healthy human gut microbiome - Hu-FD)	a	3300001499	a	Host-associated	Human	Homo sapiens		Fecal	0	0	0
3300002313	Permanent Draft	Human fecal microbial communities from Valencia, Spain, of mother-infant pairs	Human fecal microbial communities from Valencia, Spain, of mother-infant pairs - MIP07-I4	a	3300002313	a	Host-associated	Human	a	a	Fecal	0	0	0
3300002282	Permanent Draft	Human fecal microbial communities from Valencia, Spain, of mother-infant pairs	Human fecal microbial communities from Valencia, Spain, of mother-infant pairs - MIP17-I3	a	3300002282	a	Host-associated	Human	a	a	Fecal	0	0	0
3300002418	Permanent Draft	Human fecal microbial communities from Valencia, Spain, of mother-infant pairs	Human fecal microbial communities from Valencia, Spain, of mother-infant pairs - MIP09-I1	a	3300002418	a	Host-associated	Human	a	a	Fecal	0	0	0
3300003146	Permanent Draft	Human fecal microbial communities from Washington University at St. Louis, Missouri, USA, of twins	Human fecal microbial communities from Washington University at St. Louis, Missouri, USA, of twins - TS28	Washington University in St. Louis	3300003146	a	Host-associated	Human	Homo sapiens	Gastrointestinal tract	Fecal	89417576	107542	20882
7000000736	Permanent Draft	Human microbial communities from the National Institute of Health, USA, HMP production phase	Human stool microbial communities from NIH, USA - visit 1, subject 763678604	Baylor College of Medicine, Washington University in St. Louis, J. Craig Venter Institute (JCVI)	7000000736	PRJNA48479	Host-associated	Human	Homo sapiens	Gastrointestinal tract	Fecal	195916482	310985	169125
7000000171	Permanent Draft	Human microbial communities from the National Institute of Health, USA, HMP production phase	Human stool microbial communities from NIH, USA - visit 1, subject 706846339	Baylor College of Medicine, J. Craig Venter Institute (JCVI), Washington University in St. Louis	7000000171	PRJNA48479	Host-associated	Human	Homo sapiens	Gastrointestinal tract	Fecal	203207770	302498	151712
3300002431	Permanent Draft	Human fecal microbial communities from Valencia, Spain, of mother-infant pairs	Human fecal microbial communities from Valencia, Spain, of mother-infant pairs - MIP12-MB	a	3300002431	a	Host-associated	Human	a	a	Fecal	0	0	0
7000000145	Permanent Draft	Human microbial communities from the National Institute of Health, USA, HMP production phase	Human stool microbial communities from NIH, USA - visit 2, subject 763536994	Washington University in St. Louis, Baylor College of Medicine, J. Craig Venter Institute (JCVI)	7000000145	PRJNA48479	Host-associated	Human	Homo sapiens	Gastrointestinal tract	Fecal	172754645	283778	155279
7000000633	Permanent Draft	Human microbial communities from the National Institute of Health, USA, HMP production phase	Human stool microbial communities from NIH, USA - visit 2, subject 763577454	Baylor College of Medicine, Washington University in St. Louis, J. Craig Venter Institute (JCVI)	7000000633	PRJNA48479	Host-associated	Human	Homo sapiens	Gastrointestinal tract	Fecal	187617216	279717	143352
7000000038	Permanent Draft	Human microbial communities from the National Institute of Health, USA, HMP production phase	Human stool microbial communities from NIH, USA - visit 1, subject 160400887	Washington University in St. Louis, J. Craig Venter Institute (JCVI), Baylor College of Medicine	7000000038	PRJNA48479	Host-associated	Human	Homo sapiens	Gastrointestinal tract	Fecal	220664319	383973	250465
3300002261	Permanent Draft	Human fecal microbial communities from Valencia, Spain, of mother-infant pairs	Human fecal microbial communities from Valencia, Spain, of mother-infant pairs - MIP19-MA	a	3300002261	a	Host-associated	Human	a	a	Fecal	0	0	0
7000000516	Permanent Draft	Human microbial communities from the National Institute of Health, USA, HMP production phase	Human stool microbial communities from NIH, USA - visit 2, subject 763496533	J. Craig Venter Institute (JCVI), Washington University in St. Louis, Baylor College of Medicine	7000000516	PRJNA48479	Host-associated	Human	Homo sapiens	Gastrointestinal tract	Fecal	193953910	295092	160341
7000000715	Permanent Draft	Human microbial communities from the National Institute of Health, USA, HMP production phase	Human stool microbial communities from NIH, USA - visit 1, subject 763961826	Baylor College of Medicine, J. Craig Venter Institute (JCVI), Washington University in St. Louis	7000000715	PRJNA48479	Host-associated	Human	Homo sapiens	Gastrointestinal tract	Fecal	98941511	144644	76148
7000000526	Permanent Draft	Human microbial communities from the National Institute of Health, USA, HMP production phase	Human stool microbial communities from NIH, USA - visit 1, subject 765560005	Washington University in St. Louis, Baylor College of Medicine, J. Craig Venter Institute (JCVI)	7000000526	PRJNA48479	Host-associated	Human	Homo sapiens	Gastrointestinal tract	Fecal	106752684	143254	62242
3300002319	Permanent Draft	Human fecal microbial communities from Valencia, Spain, of mother-infant pairs	Human fecal microbial communities from Valencia, Spain, of mother-infant pairs - MIP02-I5	a	3300002319	a	Host-associated	Human	a	a	Fecal	0	0	0
7000000370	Permanent Draft	Human microbial communities from the National Institute of Health, USA, HMP production phase	Human stool microbial communities from NIH, USA - visit 1, subject 159814214	Washington University in St. Louis, Baylor College of Medicine, J. Craig Venter Institute (JCVI)	7000000370	PRJNA48479	Host-associated	Human	Homo sapiens	Gastrointestinal tract	Fecal	106728777	159777	89185
7000000546	Permanent Draft	Human microbial communities from the National Institute of Health, USA, HMP production phase	Human stool microbial communities from NIH, USA - visit 2, subject 764892411	Washington University in St. Louis, Baylor College of Medicine, J. Craig Venter Institute (JCVI)	7000000546	PRJNA48479	Host-associated	Human	Homo sapiens	Gastrointestinal tract	Fecal	103077550	183462	102895
3300002291	Permanent Draft	Human fecal microbial communities from Valencia, Spain, of mother-infant pairs	Human fecal microbial communities from Valencia, Spain, of mother-infant pairs - MIP06-I3	a	3300002291	a	Host-associated	Human	a	a	Fecal	0	0	0
3300002436	Permanent Draft	Human fecal microbial communities from Valencia, Spain, of mother-infant pairs	Human fecal microbial communities from Valencia, Spain, of mother-infant pairs - MIP16-I1	a	3300002436	a	Host-associated	Human	a	a	Fecal	0	0	0
3300002320	Permanent Draft	Human fecal microbial communities from Valencia, Spain, of mother-infant pairs	Human fecal microbial communities from Valencia, Spain, of mother-infant pairs - MIP03-I4	a	3300002320	a	Host-associated	Human	a	a	Fecal	0	0	0
7000000265	Permanent Draft	Human microbial communities from the National Institute of Health, USA, HMP production phase	Human stool microbial communities from NIH, USA - visit 2, subject 158256496	J. Craig Venter Institute (JCVI), Baylor College of Medicine, Washington University in St. Louis	7000000265	PRJNA48479	Host-associated	Human	Homo sapiens	Gastrointestinal tract	Fecal	158929567	264821	176639
7000000108	Permanent Draft	Human microbial communities from the National Institute of Health, USA, HMP production phase	Human stool microbial communities from NIH, USA - visit 2, subject 159611913	J. Craig Venter Institute (JCVI), Baylor College of Medicine, Washington University in St. Louis	7000000108	PRJNA48479	Host-associated	Human	Homo sapiens	Gastrointestinal tract	Fecal	100370295	164650	107590
7000000045	Permanent Draft	Human microbial communities from the National Institute of Health, USA, HMP production phase	Human stool microbial communities from NIH, USA - visit 1, subject 159268001	Baylor College of Medicine, J. Craig Venter Institute (JCVI), Washington University in St. Louis	7000000045	PRJNA48479	Host-associated	Human	Homo sapiens	Gastrointestinal tract	Fecal	159062704	240549	131563
7000000040	Permanent Draft	Human microbial communities from the National Institute of Health, USA, HMP production phase	Human stool microbial communities from NIH, USA - visit 2 of subject 763759525	J. Craig Venter Institute (JCVI), Washington University in St. Louis, Baylor College of Medicine	7000000040	PRJNA48479	Host-associated	Human	Homo sapiens	Gastrointestinal tract	Fecal	108278297	170592	84198
3300002331	Permanent Draft	Human fecal microbial communities from Valencia, Spain, of mother-infant pairs	Human fecal microbial communities from Valencia, Spain, of mother-infant pairs - MIP08-I5	a	3300002331	a	Host-associated	Human	a	a	Fecal	0	0	0
3300001502	Permanent Draft	Human fecal microbial communities from the University of Tokyo, Japan, of healthy Japanese infants and adults	Human fecal microbial communities from the University of Tokyo - healthy human sample In-M, Infant, Female (Healthy human gut microbiome - Hu-FM)	a	3300001502	a	Host-associated	Human	Homo sapiens		Fecal	0	0	0
3300002312	Permanent Draft	Human fecal microbial communities from Valencia, Spain, of mother-infant pairs	Human fecal microbial communities from Valencia, Spain, of mother-infant pairs - MIP06-I4	a	3300002312	a	Host-associated	Human	a	a	Fecal	0	0	0
7000000441	Permanent Draft	Human microbial communities from the National Institute of Health, USA, HMP production phase	Human stool microbial communities from NIH, USA - visit 2, subject 763435843	Baylor College of Medicine, J. Craig Venter Institute (JCVI), Washington University in St. Louis	7000000441	PRJNA48479	Host-associated	Human	Homo sapiens	Gastrointestinal tract	Fecal	90021877	133295	70935
7000000646	Permanent Draft	Human microbial communities from the National Institute of Health, USA, HMP production phase	Human stool microbial communities from NIH, USA - visit 1, subject 764325968	Washington University in St. Louis, J. Craig Venter Institute (JCVI), Baylor College of Medicine	7000000646	PRJNA48479	Host-associated	Human	Homo sapiens	Gastrointestinal tract	Fecal	119164334	176171	96029
7000000498	Permanent Draft	Human microbial communities from the National Institute of Health, USA, HMP production phase	Human stool microbial communities from NIH, USA - visit 1, subject 160502038	Baylor College of Medicine, J. Craig Venter Institute (JCVI), Washington University in St. Louis	7000000498	PRJNA48479	Host-associated	Human	Homo sapiens	Gastrointestinal tract	Fecal	189692878	298940	168681
7000000053	Permanent Draft	Human microbial communities from the National Institute of Health, USA, HMP production phase	Human stool microbial communities from NIH, USA - visit 1, subject 159591683	J. Craig Venter Institute (JCVI), Washington University in St. Louis, Baylor College of Medicine	7000000053	PRJNA48479	Host-associated	Human	Homo sapiens	Gastrointestinal tract	Fecal	33983234	44389	22842
7000000521	Permanent Draft	Human microbial communities from the National Institute of Health, USA, HMP production phase	Human stool microbial communities from NIH, USA - visit 2, subject 159005010	Washington University in St. Louis, J. Craig Venter Institute (JCVI), Baylor College of Medicine	7000000521	PRJNA48479	Host-associated	Human	Homo sapiens	Gastrointestinal tract	Fecal	93724519	134108	79376
7000000022	Permanent Draft	Human microbial communities from the National Institute of Health, USA, HMP production phase	Human stool microbial communities from NIH, USA - visit 1, subject 159146620	J. Craig Venter Institute (JCVI), Baylor College of Medicine, Washington University in St. Louis	7000000022	PRJNA48479	Host-associated	Human	Homo sapiens	Gastrointestinal tract	Fecal	44632796	65530	40888
3300002250	Permanent Draft	Human fecal microbial communities from Valencia, Spain, of mother-infant pairs	Human fecal microbial communities from Valencia, Spain, of mother-infant pairs - MIP03-MA	a	3300002250	a	Host-associated	Human	a	a	Fecal	0	0	0
3300002421	Permanent Draft	Human fecal microbial communities from Valencia, Spain, of mother-infant pairs	Human fecal microbial communities from Valencia, Spain, of mother-infant pairs - MIP01-I3	a	3300002421	a	Host-associated	Human	a	a	Fecal	0	0	0
7000000695	Permanent Draft	Human microbial communities from the National Institute of Health, USA, HMP production phase	Human stool microbial communities from NIH, USA - visit 1, subject 686765762	Baylor College of Medicine, J. Craig Venter Institute (JCVI), Washington University in St. Louis	7000000695	PRJNA48479	Host-associated	Human	Homo sapiens	Gastrointestinal tract	Fecal	61495719	106255	65653
7000000192	Permanent Draft	Human microbial communities from the National Institute of Health, USA, HMP production phase	Human stool microbial communities from NIH, USA - visit 1, subject 160603188	J. Craig Venter Institute (JCVI), Washington University in St. Louis, Baylor College of Medicine	7000000192	PRJNA48479	Host-associated	Human	Homo sapiens	Gastrointestinal tract	Fecal	144510400	228304	134711
7000000006	Permanent Draft	Human microbial communities from the National Institute of Health, USA, HMP production phase	Human stool microbial communities from NIH, USA - visit 1, subject 737052003	Washington University in St. Louis, J. Craig Venter Institute (JCVI), Baylor College of Medicine	7000000006	PRJNA48479	Host-associated	Human	Homo sapiens	Gastrointestinal tract	Fecal	89716939	145800	67839
3300002284	Permanent Draft	Human fecal microbial communities from Valencia, Spain, of mother-infant pairs	Human fecal microbial communities from Valencia, Spain, of mother-infant pairs - MIP03-I3	a	3300002284	a	Host-associated	Human	a	a	Fecal	0	0	0
7000000032	Permanent Draft	Human microbial communities from the National Institute of Health, USA, HMP production phase	Human stool microbial communities from NIH, USA - visit 2 of subject 159207311	Baylor College of Medicine, J. Craig Venter Institute (JCVI), Washington University in St. Louis	7000000032	PRJNA48479	Host-associated	Human	Homo sapiens	Gastrointestinal tract	Fecal	214500122	335670	193390
7000000317	Permanent Draft	Human microbial communities from the National Institute of Health, USA, HMP production phase	Human stool microbial communities from NIH, USA - visit 1, subject 763577454	J. Craig Venter Institute (JCVI), Baylor College of Medicine, Washington University in St. Louis	7000000317	PRJNA48479	Host-associated	Human	Homo sapiens	Gastrointestinal tract	Fecal	191215504	286709	144798
3300001562	Permanent Draft	Human fecal microbial communities from the University of Tokyo, Japan, of healthy Japanese infants and adults	Human fecal microbial communities from the University of Tokyo - healthy human sample F1-T, Adult, Female (Healthy human gut microbiome - Hu-FT)	a	3300001562		Host-associated	Human	Homo sapiens	a	Fecal	0	0	0
7000000178	Permanent Draft	Human microbial communities from the National Institute of Health, USA, HMP production phase	Human stool microbial communities from NIH, USA - visit 1, subject 159510762	Washington University in St. Louis, J. Craig Venter Institute (JCVI), Baylor College of Medicine	7000000178	PRJNA48479	Host-associated	Human	Homo sapiens	Gastrointestinal tract	Fecal	57845251	85706	45682
3300002267	Permanent Draft	Human fecal microbial communities from Valencia, Spain, of mother-infant pairs	Human fecal microbial communities from Valencia, Spain, of mother-infant pairs - MIP08-MB	a	3300002267	a	Host-associated	Human	a	a	Fecal	0	0	0
7000000429	Permanent Draft	Human microbial communities from the National Institute of Health, USA, HMP production phase	Human stool microbial communities from NIH, USA - visit 2, subject 604812005	Baylor College of Medicine, J. Craig Venter Institute (JCVI), Washington University in St. Louis	7000000429	PRJNA48479	Host-associated	Human	Homo sapiens	Gastrointestinal tract	Fecal	123201502	203295	125131
7000000632	Permanent Draft	Human microbial communities from the National Institute of Health, USA, HMP production phase	Human stool microbial communities from NIH, USA - visit 2, subject 763982056	Baylor College of Medicine, J. Craig Venter Institute (JCVI), Washington University in St. Louis	7000000632	PRJNA48479	Host-associated	Human	Homo sapiens	Gastrointestinal tract	Fecal	86839308	123284	65546
3300002426	Permanent Draft	Human fecal microbial communities from Valencia, Spain, of mother-infant pairs	Human fecal microbial communities from Valencia, Spain, of mother-infant pairs - MIP12-I1	a	3300002426	a	Host-associated	Human	a	a	Fecal	0	0	0
3300002315	Permanent Draft	Human fecal microbial communities from Valencia, Spain, of mother-infant pairs	Human fecal microbial communities from Valencia, Spain, of mother-infant pairs - MIP07-I5	a	3300002315	a	Host-associated	Human	a	a	Fecal	0	0	0
3300002256	Permanent Draft	Human fecal microbial communities from Valencia, Spain, of mother-infant pairs	Human fecal microbial communities from Valencia, Spain, of mother-infant pairs - MIP06-MA	a	3300002256	a	Host-associated	Human	a	a	Fecal	0	0	0
3300002264	Permanent Draft	Human fecal microbial communities from Valencia, Spain, of mother-infant pairs	Human fecal microbial communities from Valencia, Spain, of mother-infant pairs - MIP03-MB	a	3300002264	a	Host-associated	Human	a	a	Fecal	0	0	0
7000000460	Permanent Draft	Human microbial communities from the National Institute of Health, USA, HMP production phase	Human stool microbial communities from NIH, USA - visit 2, subject 764487809	Baylor College of Medicine, J. Craig Venter Institute (JCVI), Washington University in St. Louis	7000000460	PRJNA48479	Host-associated	Human	Homo sapiens	Gastrointestinal tract	Fecal	193189475	288625	134344
7000000543	Permanent Draft	Human microbial communities from the National Institute of Health, USA, HMP production phase	Human stool microbial communities from NIH, USA - visit 2, subject 158944319	J. Craig Venter Institute (JCVI), Washington University in St. Louis, Baylor College of Medicine	7000000543	PRJNA48479	Host-associated	Human	Homo sapiens	Gastrointestinal tract	Fecal	76268879	145032	99917
7000000302	Permanent Draft	Human microbial communities from the National Institute of Health, USA, HMP production phase	Human stool microbial communities from NIH, USA - visit 2, subject 159268001	Baylor College of Medicine, J. Craig Venter Institute (JCVI), Washington University in St. Louis	7000000302	PRJNA48479	Host-associated	Human	Homo sapiens	Gastrointestinal tract	Fecal	156069466	224126	113665
3300001559	Permanent Draft	Human fecal microbial communities from the University of Tokyo, Japan, of healthy Japanese infants and adults	Human fecal microbial communities from the University of Tokyo - healthy human sample F2-V, Adult, Male (Healthy human gut microbiome - Hu-FV)	a	3300001559	a	Host-associated	Human	Homo sapiens	a	Fecal	0	0	0
7000000549	Permanent Draft	Human microbial communities from the National Institute of Health, USA, HMP production phase	Human stool microbial communities from NIH, USA - visit 1, subject 159227541	Baylor College of Medicine, J. Craig Venter Institute (JCVI), Washington University in St. Louis	7000000549	PRJNA48479	Host-associated	Human	Homo sapiens	Gastrointestinal tract	Fecal	89731479	128948	69197
3300001558	Permanent Draft	Human fecal microbial communities from the University of Tokyo, Japan, of healthy Japanese infants and adults	Human fecal microbial communities from the University of Tokyo - healthy human sample F2-X, Child, Male	a	3300001558	a	Host-associated	Human	Homo sapiens	a	Fecal	0	0	0
7000000459	Permanent Draft	Human microbial communities from the National Institute of Health, USA, HMP production phase	Human stool microbial communities from NIH, USA - visit 1, subject 158883629	Baylor College of Medicine, J. Craig Venter Institute (JCVI), Washington University in St. Louis	7000000459	PRJNA48479	Host-associated	Human	Homo sapiens	Gastrointestinal tract	Fecal	33225381	43797	20215
3300002424	Permanent Draft	Human fecal microbial communities from Valencia, Spain, of mother-infant pairs	Human fecal microbial communities from Valencia, Spain, of mother-infant pairs - MIP21-I1	a	3300002424	a	Host-associated	Human	a	a	Fecal	0	0	0
7000000335	Permanent Draft	Human microbial communities from the National Institute of Health, USA, HMP production phase	Human stool microbial communities from NIH, USA - visit 1, subject 764042746	J. Craig Venter Institute (JCVI), Washington University in St. Louis, Baylor College of Medicine	7000000335	PRJNA48479	Host-associated	Human	Homo sapiens	Gastrointestinal tract	Fecal	51915472	77848	43570
7000000579	Permanent Draft	Human microbial communities from the National Institute of Health, USA, HMP production phase	Human stool microbial communities from NIH, USA - visit 1, subject 159551223	J. Craig Venter Institute (JCVI), Washington University in St. Louis, Baylor College of Medicine	7000000579	PRJNA48479	Host-associated	Human	Homo sapiens	Gastrointestinal tract	Fecal	159439170	266560	177819
3300002433	Permanent Draft	Human fecal microbial communities from Valencia, Spain, of mother-infant pairs	Human fecal microbial communities from Valencia, Spain, of mother-infant pairs - MIP16-MB	a	3300002433	a	Host-associated	Human	a	a	Fecal	0	0	0
7000000271	Permanent Draft	Human microbial communities from the National Institute of Health, USA, HMP production phase	Human stool microbial communities from NIH, USA - visit 1, subject 508703490	Baylor College of Medicine, Washington University in St. Louis, J. Craig Venter Institute (JCVI)	7000000271	PRJNA48479	Host-associated	Human	Homo sapiens	Gastrointestinal tract	Fecal	106588434	166623	87689
3300001602	Permanent Draft	Human fecal microbial communities from the University of Tokyo, Japan, of healthy Japanese infants and adults	Human fecal microbial communities from the University of Tokyo - healthy human sample F1-S, Adult, Male	a	3300001602	a	Host-associated	Human	Homo sapiens	a	Fecal	0	0	0
7000000246	Permanent Draft	Human microbial communities from the National Institute of Health, USA, HMP production phase	Human stool microbial communities from NIH, USA - visit number 3 of subject 159227541	Washington University in St. Louis, Baylor College of Medicine, J. Craig Venter Institute (JCVI)	7000000246	PRJNA48479	Host-associated	Human	Homo sapiens	Gastrointestinal tract	Fecal	126664595	190938	101613
3300002422	Permanent Draft	Human fecal microbial communities from Valencia, Spain, of mother-infant pairs	Human fecal microbial communities from Valencia, Spain, of mother-infant pairs - MIP02-I3	a	3300002422	a	Host-associated	Human	a	a	Fecal	0	0	0
7000000655	Permanent Draft	Human microbial communities from the National Institute of Health, USA, HMP production phase	Human stool microbial communities from NIH, USA - visit 1, subject 160643649	J. Craig Venter Institute (JCVI), Washington University in St. Louis, Baylor College of Medicine	7000000655	PRJNA48479	Host-associated	Human	Homo sapiens	Gastrointestinal tract	Fecal	90731135	152219	93214
7000000417	Permanent Draft	Human microbial communities from the National Institute of Health, USA, HMP production phase	Human stool microbial communities from NIH, USA - visit 1, subject 158742018	Baylor College of Medicine, J. Craig Venter Institute (JCVI), Washington University in St. Louis	7000000417	PRJNA48479	Host-associated	Human	Homo sapiens	Gastrointestinal tract	Fecal	136544317	209423	119874
7000000475	Permanent Draft	Human microbial communities from the National Institute of Health, USA, HMP production phase	Human stool microbial communities from NIH, USA - visit 1, subject 160704339	Washington University in St. Louis, J. Craig Venter Institute (JCVI), Baylor College of Medicine	7000000475	PRJNA48479	Host-associated	Human	Homo sapiens	Gastrointestinal tract	Fecal	181780184	277573	149973
7000000308	Permanent Draft	Human microbial communities from the National Institute of Health, USA, HMP production phase	Human stool microbial communities from NIH, USA - visit 2, subject 160158126	Baylor College of Medicine, Washington University in St. Louis, J. Craig Venter Institute (JCVI)	7000000308	PRJNA48479	Host-associated	Human	Homo sapiens	Gastrointestinal tract	Fecal	127086137	182186	95044
7000000669	Permanent Draft	Human microbial communities from the National Institute of Health, USA, HMP production phase	Human stool microbial communities from NIH, USA - visit 1, subject 370425937	Baylor College of Medicine, Washington University in St. Louis, J. Craig Venter Institute (JCVI)	7000000669	PRJNA48479	Host-associated	Human	Homo sapiens	Gastrointestinal tract	Fecal	60534267	91084	37521
7000000484	Permanent Draft	Human microbial communities from the National Institute of Health, USA, HMP production phase	Human stool microbial communities from NIH, USA - visit 1, subject 764447348	Baylor College of Medicine, Washington University in St. Louis, J. Craig Venter Institute (JCVI)	7000000484	PRJNA48479	Host-associated	Human	Homo sapiens	Gastrointestinal tract	Fecal	123555670	170040	82873
3300002428	Permanent Draft	Human fecal microbial communities from Valencia, Spain, of mother-infant pairs	Human fecal microbial communities from Valencia, Spain, of mother-infant pairs - MIP02-I1	a	3300002428	a	Host-associated	Human	a	a	Fecal	0	0	0
7000000218	Permanent Draft	Human microbial communities from the National Institute of Health, USA, HMP production phase	Human stool microbial communities from NIH, USA - visit 2, subject 158883629	Washington University in St. Louis, J. Craig Venter Institute (JCVI), Baylor College of Medicine	7000000218	PRJNA48479	Host-associated	Human	Homo sapiens	Gastrointestinal tract	Fecal	29464475	45320	23973
7000000142	Permanent Draft	Human microbial communities from the National Institute of Health, USA, HMP production phase	Human stool microbial communities from NIH, USA - visit 1, subject 160421117	J. Craig Venter Institute (JCVI), Baylor College of Medicine, Washington University in St. Louis	7000000142	PRJNA48479	Host-associated	Human	Homo sapiens	Gastrointestinal tract	Fecal	66690254	91178	48851
3300002258	Permanent Draft	Human fecal microbial communities from Valencia, Spain, of mother-infant pairs	Human fecal microbial communities from Valencia, Spain, of mother-infant pairs - MIP06-MB	a	3300002258	a	Host-associated	Human	a	a	Fecal	0	0	0
3300002287	Permanent Draft	Human fecal microbial communities from Valencia, Spain, of mother-infant pairs	Human fecal microbial communities from Valencia, Spain, of mother-infant pairs - MIP19-I3	a	3300002287	a	Host-associated	Human	a	a	Fecal	0	0	0
3300002443	Permanent Draft	Human fecal microbial communities from Valencia, Spain, of mother-infant pairs	Human fecal microbial communities from Valencia, Spain, of mother-infant pairs - MIP17-MB	a	3300002443	a	Host-associated	Human	a	a	Fecal	0	0	0
3300002260	Permanent Draft	Human fecal microbial communities from Valencia, Spain, of mother-infant pairs	Human fecal microbial communities from Valencia, Spain, of mother-infant pairs - MIP09-MA	a	3300002260	a	Host-associated	Human	a	a	Fecal	0	0	0
7000000532	Permanent Draft	Human microbial communities from the National Institute of Health, USA, HMP production phase	Human stool microbial communities from NIH, USA - visit 1, subject 159166850	Washington University in St. Louis, Baylor College of Medicine, J. Craig Venter Institute (JCVI)	7000000532	PRJNA48479	Host-associated	Human	Homo sapiens	Gastrointestinal tract	Fecal	139999389	238266	148539
3300001553	Permanent Draft	Human fecal microbial communities from the University of Tokyo, Japan, of healthy Japanese infants and adults	Human fecal microbial communities from the University of Tokyo - healthy human sample In-E, Infant, Male (Healthy human gut microbiome - InEA)	a	3300001553	a	Host-associated	Human	Homo sapiens	a	Fecal	0	0	0
7000000112	Permanent Draft	Human microbial communities from the National Institute of Health, USA, HMP production phase	Human stool microbial communities from NIH, USA - visit 1, subject 158944319	Washington University in St. Louis, J. Craig Venter Institute (JCVI), Baylor College of Medicine	7000000112	PRJNA48479	Host-associated	Human	Homo sapiens	Gastrointestinal tract	Fecal	129159305	213991	123898
7000000433	Permanent Draft	Human microbial communities from the National Institute of Health, USA, HMP production phase	Human stool microbial communities from NIH, USA - visit 1, subject 765640925	J. Craig Venter Institute (JCVI), Washington University in St. Louis, Baylor College of Medicine	7000000433	PRJNA48479	Host-associated	Human	Homo sapiens	Gastrointestinal tract	Fecal	139286433	222824	126107
7000000200	Permanent Draft	Human microbial communities from the National Institute of Health, USA, HMP production phase	Human stool microbial communities from NIH, USA - visit 2, subject 158802708	Baylor College of Medicine, Washington University in St. Louis, J. Craig Venter Institute (JCVI)	7000000200	PRJNA48479	Host-associated	Human	Homo sapiens	Gastrointestinal tract	Fecal	169160711	261263	155391
7000000012	Permanent Draft	Human microbial communities from the National Institute of Health, USA, HMP production phase	Human stool microbial communities from NIH, USA - visit 1, subject 160380657	Baylor College of Medicine, Washington University in St. Louis, J. Craig Venter Institute (JCVI)	7000000012	PRJNA48479	Host-associated	Human	Homo sapiens	Gastrointestinal tract	Fecal	66711640	118067	74413
7000000515	Permanent Draft	Human microbial communities from the National Institute of Health, USA, HMP production phase	Human stool microbial communities from NIH, USA - visit 2, subject 159227541	Baylor College of Medicine, Washington University in St. Louis, J. Craig Venter Institute (JCVI)	7000000515	PRJNA48479	Host-associated	Human	Homo sapiens	Gastrointestinal tract	Fecal	173847267	250473	126654
3300001560	Permanent Draft	Human fecal microbial communities from the University of Tokyo, Japan, of healthy Japanese infants and adults	Human fecal microbial communities from the University of Tokyo - healthy human sample F2-Y, Child, Female (Healthy human gut microbiome - Hu-FY)	a	3300001560	a	Host-associated	Human	Homo sapiens	a	Fecal	0	0	0
3300007299	Permanent Draft	Human microbial communities from the National Institute of Health, USA, HMP production phase	Human stool microbial communities from NIH, USA - visit 1, subject 160765029 reassembly	Baylor College of Medicine, Washington University in St. Louis, J. Craig Venter Institute (JCVI)	3300007299	PRJNA48479	Host-associated	Human	Homo sapiens	Gastrointestinal tract	Fecal	178999590	250757	113240
3300001556	Permanent Draft	Human fecal microbial communities from the University of Tokyo, Japan, of healthy Japanese infants and adults	Human fecal microbial communities from the University of Tokyo - healthy human sample In-B, Infant, Male (Healthy human gut microbiome - InDA)	a	3300001556	a	Host-associated	Human	Homo sapiens	a	Fecal	0	0	0
7000000184	Permanent Draft	Human microbial communities from the National Institute of Health, USA, HMP production phase	Human stool microbial communities from NIH, USA - visit 1, subject 159611913	J. Craig Venter Institute (JCVI), Washington University in St. Louis, Baylor College of Medicine	7000000184	PRJNA48479	Host-associated	Human	Homo sapiens	Gastrointestinal tract	Fecal	115997667	192166	119216
7000000410	Permanent Draft	Human microbial communities from the National Institute of Health, USA, HMP production phase	Human stool microbial communities from NIH, USA - visit 2, subject 763961826	Washington University in St. Louis, Baylor College of Medicine, J. Craig Venter Institute (JCVI)	7000000410	PRJNA48479	Host-associated	Human	Homo sapiens	Gastrointestinal tract	Fecal	111496612	158994	83402
3300002475	Permanent Draft	Human fecal microbial communities from Valencia, Spain, of mother-infant pairs	Human fecal microbial communities from Valencia, Spain, of mother-infant pairs - MIP19-I4	a	3300002475	a	Host-associated	Human	a	a	Fecal	20853656	66951	60864
3300003140	Permanent Draft	Human fecal microbial communities from Washington University at St. Louis, Missouri, USA, of twins	Human fecal microbial communities from Washington University at St. Louis, Missouri, USA, of twins - TS29	Washington University in St. Louis	3300003140	a	Host-associated	Human	Homo sapiens	Gastrointestinal tract	Fecal	53705938	66787	13313
3300002423	Permanent Draft	Human fecal microbial communities from Valencia, Spain, of mother-infant pairs	Human fecal microbial communities from Valencia, Spain, of mother-infant pairs - MIP03-I2	a	3300002423	a	Host-associated	Human	a	a	Fecal	0	0	0
3300002430	Permanent Draft	Human fecal microbial communities from Valencia, Spain, of mother-infant pairs	Human fecal microbial communities from Valencia, Spain, of mother-infant pairs - MIP01-I1	a	3300002430	a	Host-associated	Human	a	a	Fecal	0	0	0
7000000087	Permanent Draft	Human microbial communities from the National Institute of Health, USA, HMP production phase	Human stool microbial communities from NIH, USA - visit 1, subject 160218816	Washington University in St. Louis, Baylor College of Medicine, J. Craig Venter Institute (JCVI)	7000000087	PRJNA48479	Host-associated	Human	Homo sapiens	Gastrointestinal tract	Fecal	120746708	217207	144790
3300002288	Permanent Draft	Human fecal microbial communities from Valencia, Spain, of mother-infant pairs	Human fecal microbial communities from Valencia, Spain, of mother-infant pairs - MIP16-I3	a	3300002288	a	Host-associated	Human	a	a	Fecal	0	0	0
3300002253	Permanent Draft	Human fecal microbial communities from Valencia, Spain, of mother-infant pairs	Human fecal microbial communities from Valencia, Spain, of mother-infant pairs - MIP21-MA	a	3300002253	a	Host-associated	Human	a	a	Fecal	0	0	0
7000000188	Permanent Draft	Human microbial communities from the National Institute of Health, USA, HMP production phase	Human stool microbial communities from NIH, USA - visit 1, subject 675950834	Baylor College of Medicine, Washington University in St. Louis, J. Craig Venter Institute (JCVI)	7000000188	PRJNA48479	Host-associated	Human	Homo sapiens	Gastrointestinal tract	Fecal	135217171	200287	105436
7000000360	Permanent Draft	Human microbial communities from the National Institute of Health, USA, HMP production phase	Human stool microbial communities from NIH, USA - visit 1, subject 159915365	J. Craig Venter Institute (JCVI), Washington University in St. Louis, Baylor College of Medicine	7000000360	PRJNA48479	Host-associated	Human	Homo sapiens	Gastrointestinal tract	Fecal	16795559	28297	17840
3300002251	Permanent Draft	Human fecal microbial communities from Valencia, Spain, of mother-infant pairs	Human fecal microbial communities from Valencia, Spain, of mother-infant pairs - MIP08-MA	a	3300002251	a	Host-associated	Human	a	a	Fecal	0	0	0
3300008272	Permanent Draft	Human microbial communities from the National Institute of Health, USA, HMP production phase	Human stool microbial communities from NIH, USA - visit 1, subject 158337416 reassembly	J. Craig Venter Institute (JCVI), Baylor College of Medicine, Washington University in St. Louis	3300008272	PRJNA48479	Host-associated	Human	Homo sapiens	Gastrointestinal tract	Fecal	215647339	297493	124305
3300002425	Permanent Draft	Human fecal microbial communities from Valencia, Spain, of mother-infant pairs	Human fecal microbial communities from Valencia, Spain, of mother-infant pairs - MIP07-I1	a	3300002425	a	Host-associated	Human	a	a	Fecal	0	0	0
7000000272	Permanent Draft	Human microbial communities from the National Institute of Health, USA, HMP production phase	Human stool microbial communities from NIH, USA - visit 1, subject 764649650	Baylor College of Medicine, Washington University in St. Louis, J. Craig Venter Institute (JCVI)	7000000272	PRJNA48479	Host-associated	Human	Homo sapiens	Gastrointestinal tract	Fecal	82320272	126559	71936
3300002432	Permanent Draft	Human fecal microbial communities from Valencia, Spain, of mother-infant pairs	Human fecal microbial communities from Valencia, Spain, of mother-infant pairs - MIP21-I2	a	3300002432	a	Host-associated	Human	a	a	Fecal	0	0	0
3300002445	Permanent Draft	Human fecal microbial communities from Valencia, Spain, of mother-infant pairs	Human fecal microbial communities from Valencia, Spain, of mother-infant pairs - MIP17-I1	a	3300002445	a	Host-associated	Human	a	a	Fecal	0	0	0
3300002329	Permanent Draft	Human fecal microbial communities from Valencia, Spain, of mother-infant pairs	Human fecal microbial communities from Valencia, Spain, of mother-infant pairs - MIP17-I4	a	3300002329	a	Host-associated	Human	a	a	Fecal	0	0	0
7000000587	Permanent Draft	Human microbial communities from the National Institute of Health, USA, HMP production phase	Human stool microbial communities from NIH, USA - visit 2, subject 159369152	Baylor College of Medicine, Washington University in St. Louis, J. Craig Venter Institute (JCVI)	7000000587	PRJNA48479	Host-associated	Human	Homo sapiens	Gastrointestinal tract	Fecal	55282608	75655	36274
7000000641	Permanent Draft	Human microbial communities from the National Institute of Health, USA, HMP production phase	Human stool microbial communities from NIH, USA - visit 1, subject 160178356	Baylor College of Medicine, J. Craig Venter Institute (JCVI), Washington University in St. Louis	7000000641	PRJNA48479	Host-associated	Human	Homo sapiens	Gastrointestinal tract	Fecal	109209679	170090	94121
7000000418	Permanent Draft	Human microbial communities from the National Institute of Health, USA, HMP production phase	Human stool microbial communities from NIH, USA - visit 1, subject 158337416	J. Craig Venter Institute (JCVI), Baylor College of Medicine, Washington University in St. Louis	7000000418	PRJNA48479	Host-associated	Human	Homo sapiens	Gastrointestinal tract	Fecal	210641967	329347	180820
7000000372	Permanent Draft	Human microbial communities from the National Institute of Health, USA, HMP production phase	Human stool microbial communities from NIH, USA - visit 1, subject 404239096	Baylor College of Medicine, Washington University in St. Louis, J. Craig Venter Institute (JCVI)	7000000372	PRJNA48479	Host-associated	Human	Homo sapiens	Gastrointestinal tract	Fecal	92302703	157179	96605
7000000624	Permanent Draft	Human microbial communities from the National Institute of Health, USA, HMP production phase	Human stool microbial communities from NIH, USA - visit 2, subject 159571453	Washington University in St. Louis, Baylor College of Medicine, J. Craig Venter Institute (JCVI)	7000000624	PRJNA48479	Host-associated	Human	Homo sapiens	Gastrointestinal tract	Fecal	201626213	315301	182639
3300002323	Permanent Draft	Human fecal microbial communities from Valencia, Spain, of mother-infant pairs	Human fecal microbial communities from Valencia, Spain, of mother-infant pairs - MIP16-I4	a	3300002323	a	Host-associated	Human	a	a	Fecal	0	0	0
7000000407	Permanent Draft	Human microbial communities from the National Institute of Health, USA, HMP production phase	Human stool microbial communities from NIH, USA - visit 1, subject 765034022	Baylor College of Medicine, J. Craig Venter Institute (JCVI), Washington University in St. Louis	7000000407	PRJNA48479	Host-associated	Human	Homo sapiens	Gastrointestinal tract	Fecal	68784493	104431	56291
7000000297	Permanent Draft	Human microbial communities from the National Institute of Health, USA, HMP production phase	Human stool microbial communities from NIH, USA - visit 2, subject 764325968	J. Craig Venter Institute (JCVI), Baylor College of Medicine, Washington University in St. Louis	7000000297	PRJNA48479	Host-associated	Human	Homo sapiens	Gastrointestinal tract	Fecal	142500853	212327	103995
7000000333	Permanent Draft	Human microbial communities from the National Institute of Health, USA, HMP production phase	Human stool microbial communities from NIH, USA - visit 2, subject 763860675	Baylor College of Medicine, J. Craig Venter Institute (JCVI), Washington University in St. Louis	7000000333	PRJNA48479	Host-associated	Human	Homo sapiens	Gastrointestinal tract	Fecal	176488099	269993	131334
7000000094	Permanent Draft	Human microbial communities from the National Institute of Health, USA, HMP production phase	Human stool microbial communities from NIH, USA - visit 2, subject 159591683	Baylor College of Medicine, Washington University in St. Louis, J. Craig Venter Institute (JCVI)	7000000094	PRJNA48479	Host-associated	Human	Homo sapiens	Gastrointestinal tract	Fecal	52453049	83947	41265
3300002440	Permanent Draft	Human fecal microbial communities from Valencia, Spain, of mother-infant pairs	Human fecal microbial communities from Valencia, Spain, of mother-infant pairs - MIP06-I2	a	3300002440	a	Host-associated	Human	a	a	Fecal	0	0	0
3300002318	Permanent Draft	Human fecal microbial communities from Valencia, Spain, of mother-infant pairs	Human fecal microbial communities from Valencia, Spain, of mother-infant pairs - MIP13-I5	a	3300002318	a	Host-associated	Human	a	a	Fecal	0	0	0
3300002325	Permanent Draft	Human fecal microbial communities from Valencia, Spain, of mother-infant pairs	Human fecal microbial communities from Valencia, Spain, of mother-infant pairs - MIP21-I4	a	3300002325	a	Host-associated	Human	a	a	Fecal	0	0	0
7000000100	Permanent Draft	Human microbial communities from the National Institute of Health, USA, HMP production phase	Human stool microbial communities from NIH, USA - visit 1, subject 765135172	Washington University in St. Louis, Baylor College of Medicine, J. Craig Venter Institute (JCVI)	7000000100	PRJNA48479	Host-associated	Human	Homo sapiens	Gastrointestinal tract	Fecal	111425065	183712	108994
3300002292	Permanent Draft	Human fecal microbial communities from Valencia, Spain, of mother-infant pairs	Human fecal microbial communities from Valencia, Spain, of mother-infant pairs - MIP21-I3	a	3300002292	a	Host-associated	Human	a	a	Fecal	0	0	0
3300002248	Permanent Draft	Human fecal microbial communities from Valencia, Spain, of mother-infant pairs	Human fecal microbial communities from Valencia, Spain, of mother-infant pairs - MIP02-MA	a	3300002248	a	Host-associated	Human	a	a	Fecal	0	0	0
3300002416	Permanent Draft	Human fecal microbial communities from Valencia, Spain, of mother-infant pairs	Human fecal microbial communities from Valencia, Spain, of mother-infant pairs - MIP08-I1	a	3300002416	a	Host-associated	Human	a	a	Fecal	0	0	0
3300002316	Permanent Draft	Human fecal microbial communities from Valencia, Spain, of mother-infant pairs	Human fecal microbial communities from Valencia, Spain, of mother-infant pairs - MIP16-I5	a	3300002316	a	Host-associated	Human	a	a	Fecal	0	0	0
3300002285	Permanent Draft	Human fecal microbial communities from Valencia, Spain, of mother-infant pairs	Human fecal microbial communities from Valencia, Spain, of mother-infant pairs - MIP07-I3	a	3300002285	a	Host-associated	Human	a	a	Fecal	0	0	0
3300002327	Permanent Draft	Human fecal microbial communities from Valencia, Spain, of mother-infant pairs	Human fecal microbial communities from Valencia, Spain, of mother-infant pairs - MIP12-I4	a	3300002327	a	Host-associated	Human	a	a	Fecal	0	0	0
7000000690	Permanent Draft	Human microbial communities from the National Institute of Health, USA, HMP production phase	Human stool microbial communities from NIH, USA - visit 2, subject 638754422	J. Craig Venter Institute (JCVI), Baylor College of Medicine, Washington University in St. Louis	7000000690	PRJNA48479	Host-associated	Human	Homo sapiens	Gastrointestinal tract	Fecal	103702644	149243	74153
7000000231	Permanent Draft	Human microbial communities from the National Institute of Health, USA, HMP production phase	Human stool microbial communities from NIH, USA - visit 1, subject 763840445	Washington University in St. Louis, Baylor College of Medicine, J. Craig Venter Institute (JCVI)	7000000231	PRJNA48479	Host-associated	Human	Homo sapiens	Gastrointestinal tract	Fecal	129061140	185023	87643
7000000661	Permanent Draft	Human microbial communities from the National Institute of Health, USA, HMP production phase	Human stool microbial communities from NIH, USA - visit 2, subject 159490532	Washington University in St. Louis, Baylor College of Medicine, J. Craig Venter Institute (JCVI)	7000000661	PRJNA48479	Host-associated	Human	Homo sapiens	Gastrointestinal tract	Fecal	106091209	155837	84711
7000000075	Permanent Draft	Human microbial communities from the National Institute of Health, USA, HMP production phase	Human stool microbial communities from NIH, USA - visit 1, subject 764508039	Washington University in St. Louis, J. Craig Venter Institute (JCVI), Baylor College of Medicine	7000000075	PRJNA48479	Host-associated	Human	Homo sapiens	Gastrointestinal tract	Fecal	71094101	99129	51791
7000000464	Permanent Draft	Human microbial communities from the National Institute of Health, USA, HMP production phase	Human stool microbial communities from NIH, USA - visit number 3 of subject 159753524	Baylor College of Medicine, J. Craig Venter Institute (JCVI), Washington University in St. Louis	7000000464	PRJNA48479	Host-associated	Human	Homo sapiens	Gastrointestinal tract	Fecal	110017103	160583	80768
3300002333	Permanent Draft	Human fecal microbial communities from Valencia, Spain, of mother-infant pairs	Human fecal microbial communities from Valencia, Spain, of mother-infant pairs - MIP09-I5	a	3300002333	a	Host-associated	Human	a	a	Fecal	0	0	0
3300002414	Permanent Draft	Human fecal microbial communities from Valencia, Spain, of mother-infant pairs	Human fecal microbial communities from Valencia, Spain, of mother-infant pairs - MIP12-I2	a	3300002414	a	Host-associated	Human	a	a	Fecal	0	0	0
7000000213	Permanent Draft	Human microbial communities from the National Institute of Health, USA, HMP production phase	Human stool microbial communities from NIH, USA - visit 1, subject 159247771	Washington University in St. Louis, J. Craig Venter Institute (JCVI), Baylor College of Medicine	7000000213	PRJNA48479	Host-associated	Human	Homo sapiens	Gastrointestinal tract	Fecal	93744364	147956	84380
7000000735	Permanent Draft	Human microbial communities from the National Institute of Health, USA, HMP production phase	Human stool microbial communities from NIH, USA - visit 1, subject 763759525	Baylor College of Medicine, Washington University in St. Louis, J. Craig Venter Institute (JCVI)	7000000735	PRJNA48479	Host-associated	Human	Homo sapiens	Gastrointestinal tract	Fecal	96360436	142222	74383
7000000069	Permanent Draft	Human microbial communities from the National Institute of Health, USA, HMP production phase	Human stool microbial communities from NIH, USA - visit 1, subject 764588959	Washington University in St. Louis, J. Craig Venter Institute (JCVI), Baylor College of Medicine	7000000069	PRJNA48479	Host-associated	Human	Homo sapiens	Gastrointestinal tract	Fecal	168906892	249914	127551
3300002286	Permanent Draft	Human fecal microbial communities from Valencia, Spain, of mother-infant pairs	Human fecal microbial communities from Valencia, Spain, of mother-infant pairs - MIP13-I3	a	3300002286	a	Host-associated	Human	a	a	Fecal	0	0	0
3300002249	Permanent Draft	Human fecal microbial communities from Valencia, Spain, of mother-infant pairs	Human fecal microbial communities from Valencia, Spain, of mother-infant pairs - MIP01-MA	a	3300002249	a	Host-associated	Human	a	a	Fecal	0	0	0
7000000174	Permanent Draft	Human microbial communities from the National Institute of Health, USA, HMP production phase	Human stool microbial communities from NIH, USA - visit 1, subject 765094712	J. Craig Venter Institute (JCVI), Washington University in St. Louis, Baylor College of Medicine	7000000174	PRJNA48479	Host-associated	Human	Homo sapiens	Gastrointestinal tract	Fecal	51955538	96752	66916
3300002255	Permanent Draft	Human fecal microbial communities from Valencia, Spain, of mother-infant pairs	Human fecal microbial communities from Valencia, Spain, of mother-infant pairs - MIP07-MA	a	3300002255	a	Host-associated	Human	a	a	Fecal	0	0	0
7000000499	Permanent Draft	Human microbial communities from the National Institute of Health, USA, HMP production phase	Human stool microbial communities from NIH, USA - visit 1, subject 764669880	J. Craig Venter Institute (JCVI), Washington University in St. Louis, Baylor College of Medicine	7000000499	PRJNA48479	Host-associated	Human	Homo sapiens	Gastrointestinal tract	Fecal	57654544	109588	71817
7000000348	Permanent Draft	Human microbial communities from the National Institute of Health, USA, HMP production phase	Human stool microbial communities from NIH, USA - visit 1, subject 160582958	J. Craig Venter Institute (JCVI), Washington University in St. Louis, Baylor College of Medicine	7000000348	PRJNA48479	Host-associated	Human	Homo sapiens	Gastrointestinal tract	Fecal	116563837	170070	96449
7000000181	Permanent Draft	Human microbial communities from the National Institute of Health, USA, HMP production phase	Human stool microbial communities from NIH, USA - visit 1, subject 765013792	Washington University in St. Louis, Baylor College of Medicine, J. Craig Venter Institute (JCVI)	7000000181	PRJNA48479	Host-associated	Human	Homo sapiens	Gastrointestinal tract	Fecal	70820242	112483	65441
3300002309	Permanent Draft	Human fecal microbial communities from Valencia, Spain, of mother-infant pairs	Human fecal microbial communities from Valencia, Spain, of mother-infant pairs - MIP01-I5	a	3300002309	a	Host-associated	Human	a	a	Fecal	0	0	0
3300002420	Permanent Draft	Human fecal microbial communities from Valencia, Spain, of mother-infant pairs	Human fecal microbial communities from Valencia, Spain, of mother-infant pairs - MIP01-I2	a	3300002420	a	Host-associated	Human	a	a	Fecal	0	0	0
7000000077	Permanent Draft	Human microbial communities from the National Institute of Health, USA, HMP production phase	Human stool microbial communities from NIH, USA - visit 2, subject 686765762	Washington University in St. Louis, J. Craig Venter Institute (JCVI), Baylor College of Medicine	7000000077	PRJNA48479	Host-associated	Human	Homo sapiens	Gastrointestinal tract	Fecal	44400269	59189	27787
7000000306	Permanent Draft	Human microbial communities from the National Institute of Health, USA, HMP production phase	Human stool microbial communities from NIH, USA - visit 1, subject 550534656	Washington University in St. Louis, J. Craig Venter Institute (JCVI), Baylor College of Medicine	7000000306	PRJNA48479	Host-associated	Human	Homo sapiens	Gastrointestinal tract	Fecal	59857482	113862	71818
3300008551	Permanent Draft	Human microbial communities from the National Institute of Health, USA, HMP production phase	Human stool microbial communities from NIH, USA - visit 1, subject 158802708 reassembly	J. Craig Venter Institute (JCVI), Washington University in St. Louis, Baylor College of Medicine	3300008551	PRJNA48479	Host-associated	Human	Homo sapiens	Gastrointestinal tract	Fecal	187120648	251544	98806
7000000627	Permanent Draft	Human microbial communities from the National Institute of Health, USA, HMP production phase	Human stool microbial communities from NIH, USA - visit 1, subject 763820215	J. Craig Venter Institute (JCVI), Washington University in St. Louis, Baylor College of Medicine	7000000627	PRJNA48479	Host-associated	Human	Homo sapiens	Gastrointestinal tract	Fecal	52873898	89612	52852
7000000538	Permanent Draft	Human microbial communities from the National Institute of Health, USA, HMP production phase	Human stool microbial communities from NIH, USA - visit 2, subject 159510762	Baylor College of Medicine, J. Craig Venter Institute (JCVI), Washington University in St. Louis	7000000538	PRJNA48479	Host-associated	Human	Homo sapiens	Gastrointestinal tract	Fecal	106337999	143313	62876
7000000626	Permanent Draft	Human microbial communities from the National Institute of Health, USA, HMP production phase	Human stool microbial communities from NIH, USA - visit 2, subject 764042746	J. Craig Venter Institute (JCVI), Washington University in St. Louis, Baylor College of Medicine	7000000626	PRJNA48479	Host-associated	Human	Homo sapiens	Gastrointestinal tract	Fecal	89637381	141337	82466
3300002429	Permanent Draft	Human fecal microbial communities from Valencia, Spain, of mother-infant pairs	Human fecal microbial communities from Valencia, Spain, of mother-infant pairs - MIP02-I2	a	3300002429	a	Host-associated	Human	a	a	Fecal	0	0	0
3300002257	Permanent Draft	Human fecal microbial communities from Valencia, Spain, of mother-infant pairs	Human fecal microbial communities from Valencia, Spain, of mother-infant pairs - MIP02-MB	a	3300002257	a	Host-associated	Human	a	a	Fecal	0	0	0
3300002322	Permanent Draft	Human fecal microbial communities from Valencia, Spain, of mother-infant pairs	Human fecal microbial communities from Valencia, Spain, of mother-infant pairs - MIP21-I5	a	3300002322	a	Host-associated	Human	a	a	Fecal	0	0	0
7000000107	Permanent Draft	Human microbial communities from the National Institute of Health, USA, HMP production phase	Human stool microbial communities from NIH, USA - visit 2, subject 764447348	Washington University in St. Louis, Baylor College of Medicine, J. Craig Venter Institute (JCVI)	7000000107	PRJNA48479	Host-associated	Human	Homo sapiens	Gastrointestinal tract	Fecal	127176918	212225	119920
3300002332	Permanent Draft	Human fecal microbial communities from Valencia, Spain, of mother-infant pairs	Human fecal microbial communities from Valencia, Spain, of mother-infant pairs - MIP08-I4	a	3300002332		Host-associated	Human	a	a	Fecal	0	0	0
7000000490	Permanent Draft	Human microbial communities from the National Institute of Health, USA, HMP production phase	Human stool microbial communities from NIH, USA - visit 1, subject 159571453	Washington University in St. Louis, Baylor College of Medicine, J. Craig Venter Institute (JCVI)	7000000490	PRJNA48479	Host-associated	Human	Homo sapiens	Gastrointestinal tract	Fecal	123142464	184515	117144
7000000071	Permanent Draft	Human microbial communities from the National Institute of Health, USA, HMP production phase	Human stool microbial communities from NIH, USA - visit 2, subject 764062976	J. Craig Venter Institute (JCVI), Washington University in St. Louis, Baylor College of Medicine	7000000071	PRJNA48479	Host-associated	Human	Homo sapiens	Gastrointestinal tract	Fecal	171838322	279617	158940
3300002310	Permanent Draft	Human fecal microbial communities from Valencia, Spain, of mother-infant pairs	Human fecal microbial communities from Valencia, Spain, of mother-infant pairs - MIP02-I4	a	3300002310	a	Host-associated	Human	a	a	Fecal	0	0	0
3300002314	Permanent Draft	Human fecal microbial communities from Valencia, Spain, of mother-infant pairs	Human fecal microbial communities from Valencia, Spain, of mother-infant pairs - MIP01-I4	a	3300002314	a	Host-associated	Human	a	a	Fecal	0	0	0
7000000570	Permanent Draft	Human microbial communities from the National Institute of Health, USA, HMP production phase	Human stool microbial communities from NIH, USA - visit 2, subject 764143897	Washington University in St. Louis, Baylor College of Medicine, J. Craig Venter Institute (JCVI)	7000000570	PRJNA48479	Host-associated	Human	Homo sapiens	Gastrointestinal tract	Fecal	110221951	169098	90309
7000000036	Permanent Draft	Human microbial communities from the National Institute of Health, USA, HMP production phase	Human stool microbial communities from NIH, USA - visit 2 of subject 765074482 replicate 2	Washington University in St. Louis, Baylor College of Medicine, J. Craig Venter Institute (JCVI)	7000000036	PRJNA48479	Host-associated	Human	Homo sapiens	Gastrointestinal tract	Fecal	144433271	248313	135585
7000000540	Permanent Draft	Human microbial communities from the National Institute of Health, USA, HMP production phase	Human stool microbial communities from NIH, USA - visit 1, subject 246515023	J. Craig Venter Institute (JCVI), Washington University in St. Louis, Baylor College of Medicine	7000000540	PRJNA48479	Host-associated	Human	Homo sapiens	Gastrointestinal tract	Fecal	52642027	79357	44284
7000000425	Permanent Draft	Human microbial communities from the National Institute of Health, USA, HMP production phase	Human stool microbial communities from NIH, USA - visit 1, subject 159207311	Washington University in St. Louis, Baylor College of Medicine, J. Craig Venter Institute (JCVI)	7000000425	PRJNA48479	Host-associated	Human	Homo sapiens	Gastrointestinal tract	Fecal	172699857	280221	171607
7000000172	Permanent Draft	Human microbial communities from the National Institute of Health, USA, HMP production phase	Human stool microbial communities from NIH, USA - visit 1, subject 160765029	Baylor College of Medicine, Washington University in St. Louis, J. Craig Venter Institute (JCVI)	7000000172	PRJNA48479	Host-associated	Human	Homo sapiens	Gastrointestinal tract	Fecal	173424013	279700	165450
7000000385	Permanent Draft	Human microbial communities from the National Institute of Health, USA, HMP production phase	Human stool microbial communities from NIH, USA - visit 1, subject 160319967	Washington University in St. Louis, Baylor College of Medicine, J. Craig Venter Institute (JCVI)	7000000385	PRJNA48479	Host-associated	Human	Homo sapiens	Gastrointestinal tract	Fecal	111602286	155889	84655
3300002266	Permanent Draft	Human fecal microbial communities from Valencia, Spain, of mother-infant pairs	Human fecal microbial communities from Valencia, Spain, of mother-infant pairs - MIP17-MA	a	3300002266	a	Host-associated	Human	a	a	Fecal	0	0	0
3300002417	Permanent Draft	Human fecal microbial communities from Valencia, Spain, of mother-infant pairs	Human fecal microbial communities from Valencia, Spain, of mother-infant pairs - MIP21-MB	a	3300002417	a	Host-associated	Human	a	a	Fecal	0	0	0
7000000122	Permanent Draft	Human microbial communities from the National Institute of Health, USA, HMP production phase	Human stool microbial communities from NIH, USA - visit 2, subject 764811490	J. Craig Venter Institute (JCVI), Baylor College of Medicine, Washington University in St. Louis	7000000122	PRJNA48479	Host-associated	Human	Homo sapiens	Gastrointestinal tract	Fecal	56195660	92940	58497
3300002419	Permanent Draft	Human fecal microbial communities from Valencia, Spain, of mother-infant pairs	Human fecal microbial communities from Valencia, Spain, of mother-infant pairs - MIP03-I1	a	3300002419	a	Host-associated	Human	a	a	Fecal	0	0	0
7000000098	Permanent Draft	Human microbial communities from the National Institute of Health, USA, HMP production phase	Human stool microbial communities from NIH, USA - visit 2, subject 158924089	J. Craig Venter Institute (JCVI), Washington University in St. Louis, Baylor College of Medicine	7000000098	PRJNA48479	Host-associated	Human	Homo sapiens	Gastrointestinal tract	Fecal	67149158	96262	53539
7000000609	Permanent Draft	Human microbial communities from the National Institute of Health, USA, HMP production phase	Human stool microbial communities from NIH, USA - visit 2, subject 765094712	Washington University in St. Louis, Baylor College of Medicine, J. Craig Venter Institute (JCVI)	7000000609	PRJNA48479	Host-associated	Human	Homo sapiens	Gastrointestinal tract	Fecal	95534833	143217	74425
3300001498	Permanent Draft	Human fecal microbial communities from the University of Tokyo, Japan, of healthy Japanese infants and adults	Human fecal microbial communities from the University of Tokyo - healthy human sample In-A, Adult, Male (Healthy human gut microbiome - Hu-FA)	a	3300001498	a	Host-associated	Human	Homo sapiens	a	Fecal	0	0	0
3300001549	Permanent Draft	Human fecal microbial communities from the University of Tokyo, Japan, of healthy Japanese infants and adults	Human fecal microbial communities from the University of Tokyo - healthy human sample In-R, Adult, Male (Healthy human gut microbiome - Hu-FR)	a	3300001549	a	Host-associated	Human	Homo sapiens	a	Fecal	0	0	0
3300002427	Permanent Draft	Human fecal microbial communities from Valencia, Spain, of mother-infant pairs	Human fecal microbial communities from Valencia, Spain, of mother-infant pairs - MIP06-I1	a	3300002427	a	Host-associated	Human	a	a	Fecal	0	0	0
7000000431	Permanent Draft	Human microbial communities from the National Institute of Health, USA, HMP production phase	Human stool microbial communities from NIH, USA - visit 1, subject 159369152	Washington University in St. Louis, Baylor College of Medicine, J. Craig Venter Institute (JCVI)	7000000431	PRJNA48479	Host-associated	Human	Homo sapiens	Gastrointestinal tract	Fecal	60990505	80659	35138
7000000380	Permanent Draft	Human microbial communities from the National Institute of Health, USA, HMP production phase	Human stool microbial communities from NIH, USA - visit 1, subject 764487809	Washington University in St. Louis, Baylor College of Medicine, J. Craig Venter Institute (JCVI)	7000000380	PRJNA48479	Host-associated	Human	Homo sapiens	Gastrointestinal tract	Fecal	186529295	275619	138912
3300002434	Permanent Draft	Human fecal microbial communities from Valencia, Spain, of mother-infant pairs	Human fecal microbial communities from Valencia, Spain, of mother-infant pairs - MIP13-MB	a	3300002434	a	Host-associated	Human	a	a	Fecal	0	0	0
3300002330	Permanent Draft	Human fecal microbial communities from Valencia, Spain, of mother-infant pairs	Human fecal microbial communities from Valencia, Spain, of mother-infant pairs - MIP19-I5	a	3300002330	a	Host-associated	Human	a	a	Fecal	0	0	0
3300002324	Permanent Draft	Human fecal microbial communities from Valencia, Spain, of mother-infant pairs	Human fecal microbial communities from Valencia, Spain, of mother-infant pairs - MIP17-I5	a	3300002324	a	Host-associated	Human	a	a	Fecal	0	0	0
3300002254	Permanent Draft	Human fecal microbial communities from Valencia, Spain, of mother-infant pairs	Human fecal microbial communities from Valencia, Spain, of mother-infant pairs - MIP12-MA	a	3300002254	a	Host-associated	Human	a	a	Fecal	0	0	0
3300002268	Permanent Draft	Human fecal microbial communities from Valencia, Spain, of mother-infant pairs	Human fecal microbial communities from Valencia, Spain, of mother-infant pairs - MIP09-MB	a	3300002268	a	Host-associated	Human	a	a	Fecal	0	0	0
7000000444	Permanent Draft	Human microbial communities from the National Institute of Health, USA, HMP production phase	Human stool microbial communities from NIH, USA - visit 2, subject 763901136	Washington University in St. Louis, J. Craig Venter Institute (JCVI), Baylor College of Medicine	7000000444	PRJNA48479	Host-associated	Human	Homo sapiens	Gastrointestinal tract	Fecal	133303628	213382	110125
7000000659	Permanent Draft	Human microbial communities from the National Institute of Health, USA, HMP production phase	Human stool microbial communities from NIH, USA - visit 2, subject 764002286	Baylor College of Medicine, J. Craig Venter Institute (JCVI), Washington University in St. Louis	7000000659	PRJNA48479	Host-associated	Human	Homo sapiens	Gastrointestinal tract	Fecal	115598026	192435	113936
7000000559	Permanent Draft	Human microbial communities from the National Institute of Health, USA, HMP production phase	Human stool microbial communities from NIH, USA - visit 2, subject 763820215	J. Craig Venter Institute (JCVI), Baylor College of Medicine, Washington University in St. Louis	7000000559	PRJNA48479	Host-associated	Human	Homo sapiens	Gastrointestinal tract	Fecal	61166062	95156	52097
7000000740	Permanent Draft	Human microbial communities from the National Institute of Health, USA, HMP production phase	Human stool microbial communities from NIH, USA - visit 2, subject 763840445	J. Craig Venter Institute (JCVI), Baylor College of Medicine, Washington University in St. Louis	7000000740	PRJNA48479	Host-associated	Human	Homo sapiens	Gastrointestinal tract	Fecal	185734961	280850	137386
3300002442	Permanent Draft	Human fecal microbial communities from Valencia, Spain, of mother-infant pairs	Human fecal microbial communities from Valencia, Spain, of mother-infant pairs - MIP08-I2		3300002442	a	Host-associated	Human	a	a	Fecal	0	0	0
7000000289	Permanent Draft	Human microbial communities from the National Institute of Health, USA, HMP production phase	Human stool microbial communities from NIH, USA - visit 2, subject 159551223	Washington University in St. Louis, Baylor College of Medicine, J. Craig Venter Institute (JCVI)	7000000289	PRJNA48479	Host-associated	Human	Homo sapiens	Gastrointestinal tract	Fecal	151857691	225044	132069
7000000093	Permanent Draft	Human microbial communities from the National Institute of Health, USA, HMP production phase	Human stool microbial communities from NIH, USA - visit 1, subject 638754422	J. Craig Venter Institute (JCVI), Baylor College of Medicine, Washington University in St. Louis	7000000093	PRJNA48479	Host-associated	Human	Homo sapiens	Gastrointestinal tract	Fecal	113835555	171398	89250
3300001561	Permanent Draft	Human fecal microbial communities from the University of Tokyo, Japan, of healthy Japanese infants and adults	Human fecal microbial communities from the University of Tokyo - healthy human sample F1-U, Infant, Female (Healthy human gut microbiome - Hu-FU)	a	3300001561	a	Host-associated	Human	Homo sapiens		Fecal	0	0	0
3300002321	Permanent Draft	Human fecal microbial communities from Valencia, Spain, of mother-infant pairs	Human fecal microbial communities from Valencia, Spain, of mother-infant pairs - MIP12-I5	a	3300002321	a	Host-associated	Human	a	a	Fecal	0	0	0
3300002438	Permanent Draft	Human fecal microbial communities from Valencia, Spain, of mother-infant pairs	Human fecal microbial communities from Valencia, Spain, of mother-infant pairs - MIP19-MB	a	3300002438	a	Host-associated	Human	a	a	Fecal	0	0	0
3300002444	Permanent Draft	Human fecal microbial communities from Valencia, Spain, of mother-infant pairs	Human fecal microbial communities from Valencia, Spain, of mother-infant pairs - MIP09-I2	a	3300002444	a	Host-associated	Human	a	a	Fecal	0	0	0
3300002415	Permanent Draft	Human fecal microbial communities from Valencia, Spain, of mother-infant pairs	Human fecal microbial communities from Valencia, Spain, of mother-infant pairs - MIP16-I2	a	3300002415	a	Host-associated	Human	a	a	Fecal	0	0	0
7000000158	Permanent Draft	Human microbial communities from the National Institute of Health, USA, HMP production phase	Human stool microbial communities from NIH, USA - visit 1, subject 764062976	Washington University in St. Louis, Baylor College of Medicine, J. Craig Venter Institute (JCVI)	7000000158	PRJNA48479	Host-associated	Human	Homo sapiens	Gastrointestinal tract	Fecal	153834685	256936	150782
7000000509	Permanent Draft	Human microbial communities from the National Institute of Health, USA, HMP production phase	Human stool microbial communities from NIH, USA - visit 1, subject 338793263	Baylor College of Medicine, Washington University in St. Louis, J. Craig Venter Institute (JCVI)	7000000509	PRJNA48479	Host-associated	Human	Homo sapiens	Gastrointestinal tract	Fecal	43125215	60974	27355
7000000585	Permanent Draft	Human microbial communities from the National Institute of Health, USA, HMP production phase	Human stool microbial communities from NIH, USA - visit 1, subject 159753524 replicate 2	Baylor College of Medicine, J. Craig Venter Institute (JCVI), Washington University in St. Louis	7000000585	PRJNA48479	Host-associated	Human	Homo sapiens	Gastrointestinal tract	Fecal	79567155	150048	102781
3300008260	Permanent Draft	Human microbial communities from the National Institute of Health, USA, HMP production phase	Human stool microbial communities from NIH, USA - visit 1, subject 159551223 reassembly	J. Craig Venter Institute (JCVI), Washington University in St. Louis, Baylor College of Medicine	3300008260	PRJNA48479	Host-associated	Human	Homo sapiens	Gastrointestinal tract	Fecal	180331707	227491	98696
7000000397	Permanent Draft	Human microbial communities from the National Institute of Health, USA, HMP production phase	Human stool microbial communities from NIH, USA - visit 1, subject 159733294	J. Craig Venter Institute (JCVI), Washington University in St. Louis, Baylor College of Medicine	7000000397	PRJNA48479	Host-associated	Human	Homo sapiens	Gastrointestinal tract	Fecal	148130080	227705	126017
3300002252	Permanent Draft	Human fecal microbial communities from Valencia, Spain, of mother-infant pairs	Human fecal microbial communities from Valencia, Spain, of mother-infant pairs - MIP16-MA	a	3300002252	a	Host-associated	Human	a	a	Fecal	0	0	0
7000000401	Permanent Draft	Human microbial communities from the National Institute of Health, USA, HMP production phase	Human stool microbial communities from NIH, USA - visit 1, subject 158802708	J. Craig Venter Institute (JCVI), Washington University in St. Louis, Baylor College of Medicine	7000000401	PRJNA48479	Host-associated	Human	Homo sapiens	Gastrointestinal tract	Fecal	173591621	273164	153345
7000000492	Permanent Draft	Human microbial communities from the National Institute of Health, USA, HMP production phase	Human stool microbial communities from NIH, USA - visit 1, subject 861967750	J. Craig Venter Institute (JCVI), Washington University in St. Louis, Baylor College of Medicine	7000000492	PRJNA48479	Host-associated	Human	Homo sapiens	Gastrointestinal tract	Fecal	139600878	218004	121820
7000000712	Permanent Draft	Human microbial communities from the National Institute of Health, USA, HMP production phase	Human stool microbial communities from NIH, USA - visit 2, subject 370425937	Baylor College of Medicine, J. Craig Venter Institute (JCVI), Washington University in St. Louis	7000000712	PRJNA48479	Host-associated	Human	Homo sapiens	Gastrointestinal tract	Fecal	62953293	95357	38759
7000000278	Permanent Draft	Human microbial communities from the National Institute of Health, USA, HMP production phase	Human stool microbial communities from NIH, USA - visit 1, subject 160158126	J. Craig Venter Institute (JCVI), Baylor College of Medicine, Washington University in St. Louis	7000000278	PRJNA48479	Host-associated	Human	Homo sapiens	Gastrointestinal tract	Fecal	66125498	109547	71305
7000000011	Permanent Draft	Human microbial communities from the National Institute of Health, USA, HMP production phase	Human stool microbial communities from NIH, USA - visit 2 of subject 159753524	Washington University in St. Louis, Baylor College of Medicine, J. Craig Venter Institute (JCVI)	7000000011	PRJNA48479	Host-associated	Human	Homo sapiens	Gastrointestinal tract	Fecal	119044490	178792	93219
7000000329	Permanent Draft	Human microbial communities from the National Institute of Health, USA, HMP production phase	Human stool microbial communities from NIH, USA - visit 1, subject 159753524 replicate 1	Washington University in St. Louis, Baylor College of Medicine, J. Craig Venter Institute (JCVI)	7000000329	PRJNA48479	Host-associated	Human	Homo sapiens	Gastrointestinal tract	Fecal	87538572	149382	88771
7000000282	Permanent Draft	Human microbial communities from the National Institute of Health, USA, HMP production phase	Human stool microbial communities from NIH, USA - visit 2, subject 763678604	Baylor College of Medicine, Washington University in St. Louis, J. Craig Venter Institute (JCVI)	7000000282	PRJNA48479	Host-associated	Human	Homo sapiens	Gastrointestinal tract	Fecal	144181536	270172	190647
3300002326	Permanent Draft	Human fecal microbial communities from Valencia, Spain, of mother-infant pairs	Human fecal microbial communities from Valencia, Spain, of mother-infant pairs - MIP13-I4	a	3300002326	a	Host-associated	Human	a	a	Fecal	0	0	0
7000000111	Permanent Draft	Human microbial communities from the National Institute of Health, USA, HMP production phase	Human stool microbial communities from NIH, USA - visit 1, subject 765620695	Washington University in St. Louis, Baylor College of Medicine, J. Craig Venter Institute (JCVI)	7000000111	PRJNA48479	Host-associated	Human	Homo sapiens	Gastrointestinal tract	Fecal	138578014	210019	110990
3300001557	Permanent Draft	Human fecal microbial communities from the University of Tokyo, Japan, of healthy Japanese infants and adults	Human fecal microbial communities from the University of Tokyo - healthy human sample F2-W, Adult, Female	a	3300001557	a	Host-associated	Human	Homo sapiens	a	Fecal	0	0	0
3300002283	Permanent Draft	Human fecal microbial communities from Valencia, Spain, of mother-infant pairs	Human fecal microbial communities from Valencia, Spain, of mother-infant pairs - MIP09-I3	a	3300002283	a	Host-associated	Human	a	a	Fecal	0	0	0
7000000486	Permanent Draft	Human microbial communities from the National Institute of Health, USA, HMP production phase	Human stool microbial communities from NIH, USA - visit 1, subject 763982056	Baylor College of Medicine, Washington University in St. Louis, J. Craig Venter Institute (JCVI)	7000000486	PRJNA48479	Host-associated	Human	Homo sapiens	Gastrointestinal tract	Fecal	136355696	215772	98419
3300007305	Permanent Draft	Human microbial communities from the National Institute of Health, USA, HMP production phase	Human stool microbial communities from NIH, USA - visit 2, subject 158802708 reassembly	Baylor College of Medicine, Washington University in St. Louis, J. Craig Venter Institute (JCVI)	3300007305	PRJNA48479	Host-associated	Human	Homo sapiens	Gastrointestinal tract	Fecal	172170219	225964	97007
3300002290	Permanent Draft	Human fecal microbial communities from Valencia, Spain, of mother-infant pairs	Human fecal microbial communities from Valencia, Spain, of mother-infant pairs - MIP12-I3	a	3300002290	a	Host-associated	Human	a	a	Fecal	0	0	0
7000000193	Permanent Draft	Human microbial communities from the National Institute of Health, USA, HMP production phase	Human stool microbial communities from NIH, USA - visit 2, subject 764184357	J. Craig Venter Institute (JCVI), Washington University in St. Louis, Baylor College of Medicine	7000000193	PRJNA48479	Host-associated	Human	Homo sapiens	Gastrointestinal tract	Fecal	130414053	187632	89216
a Information not included in IMG database

## Sheet: Table S4
Table S4. List of metagenomic data sets obtained from gut/rumen fluid/fecal samples of animals. Cells were left empty where the information was missing from IMG database
taxon_oid	Domain	Sequencing Status	Study Name	Genome Name / Sample Name	Sequencing Center	IMG Genome ID	Ecosystem	Ecosystem Category	Ecosystem Subtype	Ecosystem Type	Host Name	NCBI Bioproject Accession	Sample Body Site	Sample Body Subsite	Specific Ecosystem	Genome Size (bp)	Gene Count
3300021254	Metagenome	Draft	Cattle and sheep rumen microbial communities from New Zealand, for comparative studies	Sheep rumen microbial communities from New Zealand - Tag 1494 SPADES assembly	DOE Joint Genome Institute (JGI)	3300021254	Host-associated	Mammals	Foregut	Digestive system	a	a	a	a	Rumen	2300814014	4276088
3300005694	Metagenome	Permanent Draft	Mouse gut microbial communities from Washington University in St Louis, Missouri, USA, of lean and obese mice	Mouse gut microbial communities from Washington University in St Louis, Missouri, USA - Lean Mouse 3 Gut (re-annotation)	Washington University in St. Louis	3300005694	Host-associated	Mammals	Large intestine	Digestive system	C57BL/6J Mus musculus; genotype: +/+.	a	a	a	Cecum	2143888	4129
3300000064	Metagenome	Permanent Draft	Bovine rumen microbial communities (NEW) from Vernon, TX, USA	Bovine rumen microbial communities (NEW) from Vernon, TX, USA (Cattle rumen metagenomic data from bill)	Texas A and M University	3300000064	Host-associated	Mammals	Foregut	Digestive system	Bos taurus	a	a	a	Rumen	37196857	91433
3300013414	Metagenome	Permanent Draft	Rat cecal microbial communities from salt sensitive Rats, Toledo, Ohio, USA	Rat cecal microbial community from a salt sensitive rat, Toledo, Ohio, USA - rat 1	University of California, Davis	3300013414	Host-associated	Animal	Fecal	Digestive system	a	a	a	a	Unclassified	496969192	841529
3300010979	Metagenome	Permanent Draft	Fungi-associated bovine rumen microbial communities from the University of Illinois at Urbana-Champaign, USA, for metatranscriptome analysis	Cow rumen Metatranscriptome - Cow X-1 corn stover (Eukaryote Community Metatranscriptome) (version 5)	DOE Joint Genome Institute (JGI)	3300010979	Host-associated	Mammals	Foregut	Digestive system	a	a	a	a	a	535297083	947186
3300010260	Metagenome	Permanent Draft	Animal gut microbial communities from fecal samples from Wisconsin, USA	Eastern black-and-white colobus group fecal microbial communities from Wisconsin, USA - Cm827 metagenome	DOE Joint Genome Institute (JGI)	3300010260	Host-associated	Animal	Fecal	Digestive system	a	PRJNA340488	a	a	a	144177029	220975
3300010956	Metagenome	Permanent Draft	Mouse host associated microbial communities from Vienna, Austria	Mouse cecal microbial communities from Vienna, Austria - Mucin amended with D2O	DOE Joint Genome Institute (JGI)	3300010956	Host-associated	Mammals	a	Gastrointestinal tract	Mus musculus	PRJNA364439	Gastrointestinal tract	Cecum	a	80447450	82429
3300001377	Metagenome	Permanent Draft	Goat rumen microbial communities from Langston University, Oklahoma, USA	Goat rumen fungal communities from Langston, Oklahoma, USA - Assemble1	Cornell University	3300001377	Host-associated	Mammals	Stomach	Digestive system	goat	a	a	a	Rumen	83468785	230278
3300021255	Metagenome	Draft	Cattle and sheep rumen microbial communities from New Zealand, for comparative studies	Sheep rumen microbial communities from New Zealand - Tag 1494 SPADES assembly	DOE Joint Genome Institute (JGI)	3300021255	Host-associated	Mammals	Foregut	Digestive system	a	a	a	a	Rumen	2383712908	4455438
3300010977	Metagenome	Permanent Draft	Fungi-associated bovine rumen microbial communities from the University of Illinois at Urbana-Champaign, USA, for metatranscriptome analysis	Cow rumen Metatranscriptome - Cow X-1 corn stover (Eukaryote Community Metatranscriptome) (version 6)	DOE Joint Genome Institute (JGI)	3300010977	Host-associated	Mammals	Foregut	Digestive system	a	a	a	a	a	472813271	964676
3300012800	Metagenome	Permanent Draft	Characterization of biomass-degrading enzymes from insect-associated, soil, and chicken feces microbial communities	Enriched chicken feces microbial communities from UW Madison campus, WI, USA - DID2882_E24_Lignin MG	DOE Joint Genome Institute (JGI)	3300012800	Host-associated	Birds	Fecal	Digestive system	a	PRJNA406189	a	a	a	61021420	80653
3300010262	Metagenome	Permanent Draft	Animal gut microbial communities from fecal samples from Wisconsin, USA	Eastern black-and-white colobus group fecal microbial communities from Wisconsin, USA - Cm1105 metagenome	DOE Joint Genome Institute (JGI)	3300010262	Host-associated	Animal	Fecal	Digestive system	a	PRJNA340490	a	a	a	206085762	311657
3300001395	Metagenome	Permanent Draft	Goat rumen microbial communities from Langston University, Oklahoma, USA	Goat rumen fungal communities from Langston, Oklahoma, USA - velvetAssemble	Cornell University	3300001395	Host-associated	Mammals	Stomach	Digestive system	goat	a	a	a	Rumen	1577637560	8104223
3300021387	Metagenome	Draft	Cattle and sheep rumen microbial communities from New Zealand, for comparative studies	Sheep rumen microbial communities from New Zealand - Tag 1283 SPADES assembly	DOE Joint Genome Institute (JGI)	3300021387	Host-associated	Mammals	Foregut	Digestive system	a	a	a	a	Rumen	2597902892	4577964
3300005818	Metagenome	Permanent Draft	Macropus eugenii forestomach microbial communities from Canberra, Australia	Macropus eugenii forestomach microbial communities from Canberra, Australia - Macropus_eugenii_combined	DOE Joint Genome Institute (JGI)	3300005818	Host-associated	Mammals	Stomach	Digestive system	Macropus eugenii	a	a	a	Unclassified	52808473	98023
3300021256	Metagenome	Draft	Cattle and sheep rumen microbial communities from New Zealand, for comparative studies	Sheep rumen microbial communities from New Zealand - Tag 1283 SPADES assembly	DOE Joint Genome Institute (JGI)	3300021256	Host-associated	Mammals	Foregut	Digestive system	a	a	a	a	Rumen	2245364709	3983305
3300010980	Metagenome	Permanent Draft	Fungi-associated bovine rumen microbial communities from the University of Illinois at Urbana-Champaign, USA, for metatranscriptome analysis	Cow rumen Metatranscriptome - Cow X-1 corn stover (Eukaryote Community Metatranscriptome) (version 8)	DOE Joint Genome Institute (JGI)	3300010980	Host-associated	Mammals	Foregut	Digestive system	a	a	a	a	a	682538344	1336141
3300010949	Metagenome	Permanent Draft	Mouse host associated microbial communities from Vienna, Austria	Mouse cecal microbial communities from Vienna, Austria - N-Acetylglucosamine amended with D2O_GlcNAcE	DOE Joint Genome Institute (JGI)	3300010949	Host-associated	Mammals	a	Gastrointestinal tract	Mus musculus	PRJNA364551	Gastrointestinal tract	Cecum	a	222669	275
3300005696	Metagenome	Permanent Draft	Mouse gut microbial communities from Washington University in St Louis, Missouri, USA, of lean and obese mice	Mouse gut microbial communities from Washington University in St Louis, Missouri, USA - Obese Mouse 2 Gut Metagenome (re-annotation)	Washington University in St. Louis	3300005696	Host-associated	Mammals	Large intestine	Digestive system	C57BL/6J Mus musculus; genotype: ob/ob	a	a	a	Cecum	1841347	3579
3300012802	Metagenome	Permanent Draft	Characterization of biomass-degrading enzymes from insect-associated, soil, and chicken feces microbial communities	Enriched chicken feces microbial communities from UW Madison campus, WI, USA - DID2882_E24_Xylan MG	DOE Joint Genome Institute (JGI)	3300012802	Host-associated	Birds	Fecal	Digestive system	a	PRJNA406191	a	a	a	66984622	80990
3300010279	Metagenome	Permanent Draft	Animal gut microbial communities from fecal samples from Wisconsin, USA	Orangutan group fecal microbial communities from fecal samples from Wisconsin, USA - O1105 metagenome	DOE Joint Genome Institute (JGI)	3300010279	Host-associated	Animal	Fecal	Digestive system	a	PRJNA340486	a	a	a	253261968	429622
3300010959	Metagenome	Permanent Draft	Mouse host associated microbial communities from Vienna, Austria	Mouse cecal microbial communities from Vienna, Austria - N-Acetylneuraminic and N-Acetylglucosamine D2O microcosms_June	DOE Joint Genome Institute (JGI)	3300010959	Host-associated	Mammals	a	Gastrointestinal tract	Mus musculus	PRJNA364450	Gastrointestinal tract	Cecum	a	156239171	157852
3300012823	Metagenome	Permanent Draft	Characterization of biomass-degrading enzymes from insect-associated, soil, and chicken feces microbial communities	Enriched chicken feces microbial communities from UW Madison campus, WI, USA - DID2898_E24 MG	DOE Joint Genome Institute (JGI)	3300012823	Host-associated	Birds	Fecal	Digestive system	a	PRJNA406188	a	a	a	78306800	112814
[truncated: 64 more rows]

## Sheet: Table S5
Table S5. List of dehalogenase genes found in the genomes of 216 out of 670 bacterial and archaeal isolates from the human intestine.
Bacterial and archaeal genomes (IMG taxon ID)	Dehalogenase genes
[truncated: 219 more rows]

## Sheet: Table S6
Table S6. List of different dehalogenase genes found in 155 out of 254 metagneome datasets obtained from humna fecal samples.
[truncated: 160 more rows]

[truncated: 1 more sheets: Table S7]
